# Supplementary material for: Collective action against corruption in Western and non-Western countries: cross-cultural implications of the Axiological-Identitary Collective Action Model
Source: Front Psychol. 2024 Mar 20;15:1269552. doi: 10.3389/fpsyg.2024.1269552 (PMC10987692; doi:10.3389/fpsyg.2024.1269552)
Supplement: Supplementary file 1 [file Table_1.XLSX]

## Sheet: Sheet1
country	age	gender	student	ca1	ca2	ni1	ni2	sj1	sj2	sj3	sj4	sj5	sj6	sj7	sj8	mo1	mo2	mo3	mo4	mo5	pe1	pe2	sa1	sa2
Nigeria	38	0	0	7	7	7	7	3	3	6	6	5	2	1	6	6	6	2	6	6	6	7	6	6
Nigeria	38	1	0	6	4	7	6	3	3	7	2	1	1	6	6	6	6	6	6	5	6	6	6	6
Nigeria	30	1	1	7	7	7	7	5	4	7	6	4	3	3	7	7	7	7	6	7	4	4	7	7
Nigeria	39	1	0	7	6	7	7	3	2	6	2	2	2	5	5	6	6	4	5	5	6	7	4	6
Nigeria	29	0	0	7	7	7	7	1	1	7	1	1	1	1	1	5	6	2	6	6	5	7	2	1
Nigeria	22	1	0	7	7	7	6	3	1	7	3	3	1	5	2	7	7	6	6	7	5	7	6	7
Nigeria	24	1	1	6	3	7	6	5	5	3	6	4	6	3	6	6	3	4	3	6	5	2	2	3
Nigeria	22	0	0	7	5	7	5	1	1	7	1	1	1	7	1	7	7	4	7	6	4	6	1	1
Nigeria	24	1	1	7	7	7	7	6	5	6	7	6	5	5	6	6	7	5	3	7	6	6	2	5
Nigeria	41	1	0	5	2	7	7	5	3	5	3	4	4	3	2	3	3	3	3	1	1	5	5	5
Nigeria	25	1	0	5	5	5	5	4	3	6	5	7	4	6	3	6	6	5	6	6	6	6	7	6
Nigeria	25	1	0	5	5	7	6	2	1	7	1	1	4	7	3	6	6	4	4	4	5	5	7	7
Nigeria	26	1	0	6	6	4	7	5	2	5	1	5	5	1	6	3	5	1	1	6	6	1	1	1
Nigeria	37	0	0	6	5	7	6	1	7	7	5	5	6	5	4	5	5	2	5	6	5	6	6	7
Nigeria	35	1	0	7	7	7	7	4	3	6	2	3	2	6	3	6	7	5	6	7	3	4	7	7
Nigeria	31	1	0	7	7	1	2	3	3	6	2	4	6	4	2	6	6	7	5	7	2	6	3	6
Nigeria	42	1	0	7	7	7	7	7	4	7	5	4	3	4	6	7	7	7	7	7	5	7	7	7
Nigeria	28	1	1	7	4	7	7	1	1	7	1	4	7	2	1	1	7	5	6	6	1	7	4	7
Nigeria	29	1	1	1	1	1	1	5	7	1	1	7	3	1	1	1	5	5	1	1	1	1	1	1
Nigeria	42	1	0	7	7	7	7	4	4	7	7	3	3	7	7	7	7	7	7	7	7	7	7	7
Nigeria	29	1	1	7	7	7	5	4	2	7	4	4	4	5	5	7	7	1	7	7	7	7	7	7
Nigeria	33	1	0	7	5	7	7	2	1	7	3	3	2	6	6	7	6	2	6	6	6	7	7	7
Nigeria	26	0	1	7	5	7	5	2	1	7	5	3	3	7	6	7	6	5	5	5	4	5	6	5
Nigeria	28	0	0	6	6	7	7	6	5	6	6	5	6	4	6	6	6	6	6	6	6	6	4	6
Nigeria	24	1	0	7	3	7	7	1	1	3	1	3	4	7	5	7	7	1	7	4	3	6	7	7
Nigeria	33	0	0	6	5	7	7	3	2	7	1	4	1	4	4	5	6	2	5	4	5	5	4	6
Nigeria	39	1	0	7	7	7	6	6	3	7	3	4	3	4	2	7	7	3	7	6	5	7	6	6
Nigeria	40	1	0	7	7	7	7	5	2	7	4	4	2	5	2	7	7	1	7	7	7	7	4	6
Nigeria	40	1	0	7	7	7	7	7	2	7	3	5	1	6	2	7	7	7	7	7	7	6	6	6
Nigeria	39	1	0	7	5	6	5	3	1	7	4	2	1	6	3	7	6	5	5	5	6	6	7	7
Nigeria	48	1	0	7	6	7	6	6	1	7	1	1	1	7	7	7	7	1	6	6	5	6	7	7
Nigeria	36	1	0	7	5	7	2	1	1	7	1	1	1	1	1	7	7	5	7	7	7	7	7	7
Nigeria	28	1	1	5	7	7	7	7	7	7	7	7	7	6	7	3	2	5	5	5	3	6	4	6
Nigeria	29	1	0	1	1	1	1	5	7	1	1	5	4	2	1	1	4	4	4	1	1	2	1	1
Nigeria	28	1	0	1	3	1	1	7	7	1	4	5	3	4	1	3	3	3	3	2	2	2	3	3
Nigeria	39	1	0	6	5	7	5	2	1	5	4	3	5	5	3	6	6	6	6	3	4	7	6	6
Nigeria	32	1	0	7	7	7	7	4	1	7	3	4	1	4	1	7	7	7	7	7	7	7	1	6
Nigeria	44	1	0	5	5	7	7	4	2	7	5	2	2	6	2	6	6	6	6	6	3	4	6	6
Nigeria	22	0	1	7	7	7	1	7	6	7	6	6	6	6	7	7	6	6	7	7	5	5	6	6
Nigeria	40	1	0	6	6	7	6	2	1	1	1	2	1	1	1	6	6	6	6	6	3	6	2	2
Nigeria	59	1	0	6	6	7	7	5	5	6	4	4	3	4	4	7	7	7	6	7	6	6	6	4
Nigeria	44	1	0	7	7	7	7	3	7	5	4	1	1	5	1	7	7	1	7	7	1	5	1	1
Nigeria	27	1	0	7	6	7	7	2	1	5	2	1	1	7	2	6	6	4	2	2	2	5	7	7
Nigeria	25	1	0	7	7	7	7	1	1	7	3	1	1	7	1	7	7	1	7	7	7	4	7	7
Nigeria	29	1	1	7	6	1	1	7	7	1	6	6	7	2	3	5	6	6	5	6	6	5	2	2
Nigeria	28	0	1	6	6	7	7	5	1	7	2	1	1	7	1	5	7	2	6	7	2	5	6	7
Nigeria	31	0	1	7	7	7	7	2	4	7	3	3	2	5	3	7	7	5	7	7	1	1	7	7
Nigeria	22	1	0	7	7	7	7	1	1	7	4	1	2	7	2	7	7	2	7	6	6	6	7	6
Nigeria	34	0	1	6	4	7	7	5	2	6	5	2	1	4	6	6	6	6	6	4	4	5	4	5
Nigeria	32	1	0	1	1	7	7	4	1	7	1	3	1	7	2	1	1	1	1	1	7	7	1	4
Nigeria	24	1	1	1	2	7	7	2	1	7	2	6	6	2	2	7	7	6	7	7	2	1	1	1
Nigeria	36	1	1	7	7	7	7	5	1	7	6	3	2	6	5	7	7	6	7	7	6	6	7	7
Nigeria	27	1	0	6	6	6	6	2	3	7	3	3	3	6	5	5	5	2	3	7	7	7	6	6
Nigeria	21	1	1	7	6	6	6	5	1	7	1	4	5	6	5	6	6	7	4	6	5	5	6	6
Nigeria	21	1	1	1	1	7	7	1	1	7	7	7	7	1	7	1	4	1	7	1	7	1	1	7
Nigeria	22	1	1	7	6	7	7	5	4	7	7	7	6	7	1	6	3	5	5	4	5	5	7	7
Nigeria	26	1	0	7	7	7	5	1	1	7	4	1	1	7	3	7	7	7	7	7	7	7	7	7
Nigeria	26	0	0	4	4	7	7	2	1	6	2	2	3	6	3	4	4	4	5	4	4	6	5	7
Nigeria	20	0	1	6	4	7	7	2	1	7	1	1	1	7	1	7	7	1	2	4	2	7	7	6
Nigeria	39	0	0	7	7	7	6	1	1	7	1	4	4	7	4	6	5	1	7	7	4	4	7	7
Nigeria	40	1	0	7	7	7	7	7	6	7	7	6	5	3	6	6	7	7	7	7	4	4	5	4
Nigeria	33	1	0	7	7	7	7	5	1	7	1	2	2	6	1	7	7	6	7	7	7	6	6	7
Nigeria	25	1	1	5	5	7	5	2	1	7	7	1	4	7	1	5	4	2	7	5	3	7	7	7
Nigeria	23	0	1	7	6	7	7	2	1	7	6	4	6	7	1	6	7	7	7	7	6	7	7	7
Nigeria	23	1	1	7	7	7	7	1	1	7	7	4	6	6	2	7	6	7	7	6	7	7	7	7
Nigeria	26	1	1	6	1	7	7	4	3	7	3	2	6	3	4	5	7	6	6	2	7	1	7	6
Nigeria	38	1	0	6	7	7	6	4	3	4	2	3	2	5	3	4	5	6	5	6	4	5	5	5
Nigeria	25	1	1	7	7	7	6	7	2	7	1	2	2	7	6	7	6	2	7	7	7	7	7	7
Nigeria	34	1	0	6	4	7	6	3	1	7	1	2	2	6	2	6	5	7	4	5	6	6	7	7
Nigeria	28	1	0	7	7	7	6	4	3	7	4	3	3	4	7	7	7	6	7	6	7	7	5	6
Nigeria	20	0	1	5	5	7	5	2	1	3	5	3	1	6	3	4	3	3	5	5	3	4	7	7
Nigeria	23	1	1	7	6	7	7	3	1	7	1	6	6	4	2	7	7	7	6	7	6	6	7	7
Nigeria	46	1	0	7	6	7	6	2	1	7	5	1	1	6	2	7	7	2	6	6	6	6	5	5
Nigeria	36	0	0	4	1	6	6	1	1	7	1	1	1	7	1	5	4	4	4	4	2	1	7	7
Nigeria	34	1	0	6	7	7	7	5	3	5	1	3	2	4	1	4	7	6	6	6	5	7	4	6
Nigeria	40	1	0	4	5	7	6	1	1	5	4	1	1	1	1	6	6	3	5	4	3	2	3	3
Nigeria	20	1	1	7	6	7	6	2	1	6	3	2	2	6	6	6	5	2	6	7	2	6	7	6
Nigeria	23	1	1	6	6	7	7	3	2	6	1	6	6	5	2	6	6	5	6	6	7	7	6	7
Nigeria	22	0	0	7	7	7	6	7	1	7	1	1	1	7	1	6	6	3	1	6	6	6	7	7
Nigeria	21	1	1	5	3	7	7	3	2	3	7	5	7	3	5	3	5	4	5	5	6	5	6	7
Nigeria	21	1	1	4	3	7	7	3	3	6	7	6	6	6	5	7	6	3	4	4	4	4	5	4
Nigeria	28	0	0	7	7	7	7	2	1	5	1	1	1	4	2	1	6	5	6	6	6	6	6	7
Nigeria	21	1	1	6	5	7	6	4	2	6	5	4	3	2	4	6	5	3	4	5	4	4	5	6
Nigeria	22	1	1	7	4	7	5	1	1	7	4	7	7	7	4	7	4	1	7	7	7	7	7	4
Nigeria	37	0	0	7	7	7	7	1	1	7	1	1	1	1	1	5	7	5	6	6	1	1	1	1
Nigeria	33	1	1	7	6	7	7	3	1	7	1	3	1	7	7	7	7	7	7	7	6	6	7	7
Nigeria	22	1	1	6	5	7	6	7	4	7	4	4	4	6	4	6	6	4	6	6	6	6	5	5
Nigeria	18	0	1	6	5	7	5	1	1	7	1	4	1	7	1	6	5	6	4	6	4	6	7	7
Nigeria	18	0	1	6	6	6	5	1	1	7	1	1	1	7	1	6	6	6	4	6	4	6	7	7
Nigeria	44	1	0	6	6	7	6	5	1	1	1	2	1	7	6	6	6	4	5	5	6	6	7	6
Nigeria	33	1	0	7	7	7	5	1	1	7	1	1	1	7	1	5	6	5	6	6	4	4	7	7
Nigeria	24	1	1	7	3	6	6	2	1	7	2	5	1	5	1	6	6	7	6	6	7	6	6	7
Nigeria	26	0	0	5	5	7	5	2	1	5	2	1	1	6	1	5	4	4	4	4	5	5	5	6
Nigeria	23	1	0	7	6	7	5	1	2	7	5	5	5	5	3	7	7	7	7	7	7	7	7	7
Nigeria	36	1	0	7	7	7	7	1	1	7	1	1	1	7	1	7	7	6	6	6	4	7	7	7
Nigeria	22	1	1	5	3	6	6	4	2	5	1	5	6	4	5	5	4	3	3	4	6	7	5	6
Nigeria	30	1	1	1	1	3	3	7	7	7	7	6	7	1	5	2	1	7	1	1	1	1	1	1
Nigeria	42	0	0	2	1	6	5	1	2	7	1	1	2	7	3	6	6	1	6	6	2	5	5	7
Nigeria	40	1	1	7	4	7	7	1	1	7	1	2	1	7	1	6	7	7	7	7	7	7	7	7
Nigeria	32	1	1	6	6	5	6	2	1	7	3	2	1	6	5	7	6	6	3	3	5	5	6	7
Nigeria	20	1	1	7	1	6	1	1	1	7	3	1	3	7	1	7	4	1	4	7	7	7	5	7
Nigeria	40	1	0	5	4	7	7	3	1	6	3	3	2	6	7	6	4	4	4	5	5	5	7	7
Nigeria	40	0	0	7	5	7	4	3	1	7	4	2	2	6	1	5	7	1	7	5	4	6	7	6
Nigeria	40	0	0	7	7	6	5	2	1	7	4	2	1	6	3	7	7	5	6	5	5	6	7	7
Nigeria	44	1	0	7	7	7	7	5	1	6	5	1	2	6	1	7	7	7	7	7	1	1	7	7
Nigeria	23	1	1	7	6	7	6	5	4	7	1	5	4	6	2	5	6	5	6	7	1	1	6	5
Nigeria	30	0	0	7	7	7	7	3	3	7	3	4	4	6	4	7	7	7	6	7	4	4	7	7
Nigeria	27	0	1	7	7	7	7	4	1	5	6	7	2	1	2	7	7	6	7	7	5	6	6	7
Nigeria	29	1	0	7	7	7	7	5	2	6	5	3	2	2	2	7	7	7	7	7	7	7	7	7
Nigeria	28	0	1	6	4	6	5	2	2	5	2	4	2	2	2	5	6	6	2	2	4	4	6	6
Nigeria	28	0	1	5	5	7	7	1	3	5	1	4	4	1	5	5	5	5	5	4	5	5	1	5
Nigeria	22	1	0	7	4	7	7	2	1	7	2	1	1	7	2	4	4	6	4	4	3	4	7	6
Nigeria	34	1	0	7	7	7	6	4	2	1	4	1	3	5	3	7	7	6	7	7	5	6	6	6
Nigeria	19	0	1	6	2	6	7	1	1	7	1	2	1	7	1	6	7	1	1	2	7	7	7	6
Nigeria	19	0	1	4	5	7	6	1	1	7	1	1	1	7	1	7	6	7	6	4	7	7	7	7
Nigeria	19	0	1	7	5	7	7	1	1	7	1	7	3	3	4	5	5	3	4	6	6	7	3	5
Nigeria	21	1	1	6	4	7	7	4	4	7	3	3	3	6	3	4	6	5	4	5	5	5	4	5
Nigeria	18	1	1	1	2	1	1	4	7	1	5	5	7	1	7	1	2	2	3	3	5	5	5	1
Nigeria	24	1	1	7	6	6	6	1	1	7	2	4	2	6	2	6	5	4	4	5	5	6	6	7
Nigeria	29	1	0	6	7	7	7	1	1	7	1	1	1	7	1	6	7	6	6	7	4	4	7	7
Nigeria	30	1	0	4	4	6	5	4	1	7	1	1	1	7	1	7	6	6	7	4	4	4	7	7
Nigeria	39	1	0	7	7	7	6	5	5	7	4	7	5	7	7	7	7	6	6	6	7	7	7	7
Nigeria	25	1	1	7	7	7	7	6	2	7	7	4	4	3	5	7	7	4	6	6	7	7	5	6
Nigeria	21	1	1	6	4	7	7	5	5	1	1	5	6	1	3	6	4	4	6	4	7	7	2	4
Nigeria	23	1	1	5	5	7	7	5	1	7	1	5	2	1	6	7	1	3	4	3	5	6	5	6
Nigeria	39	1	0	7	4	7	4	7	1	4	1	1	1	7	4	4	4	7	7	7	7	7	7	7
Nigeria	33	0	1	7	7	7	7	4	2	7	6	2	2	7	7	7	7	4	7	6	1	1	7	7
Nigeria	23	1	1	7	7	7	7	3	2	1	1	4	1	3	1	7	7	4	5	6	6	7	6	7
Nigeria	34	1	0	6	6	6	3	3	3	6	1	2	1	1	2	6	6	2	6	6	7	6	7	6
Nigeria	28	0	0	7	5	6	5	2	1	7	1	2	1	2	1	7	7	7	7	7	5	7	7	6
Nigeria	28	0	0	6	6	7	6	1	1	7	1	2	1	7	1	7	7	6	7	7	6	7	7	6
Nigeria	34	0	0	4	4	7	7	1	1	7	2	1	1	5	1	5	5	4	5	4	4	4	6	7
Nigeria	24	1	1	6	4	7	6	6	4	7	5	1	4	1	6	2	6	7	6	4	7	7	6	7
Nigeria	28	0	0	7	5	7	6	2	2	7	1	1	1	7	2	7	7	6	6	6	5	6	6	6
Nigeria	39	1	0	7	7	7	7	4	1	7	1	1	1	7	7	7	7	7	7	7	4	7	7	7
Nigeria	18	1	1	7	7	7	5	4	1	6	3	6	7	3	6	7	4	4	7	7	6	6	7	7
Nigeria	34	0	0	7	7	7	7	5	2	6	7	3	2	6	6	7	7	7	7	6	6	6	7	7
Nigeria	24	1	0	6	6	6	6	5	2	7	2	3	3	3	3	5	5	4	5	6	4	5	6	7
Nigeria	24	1	0	5	5	6	6	3	3	6	1	1	3	2	2	6	6	3	3	5	5	5	6	6
Nigeria	30	1	0	7	5	7	7	3	3	7	4	2	2	5	3	6	6	4	4	5	6	6	4	5
Nigeria	29	0	0	7	7	4	7	4	1	1	5	4	1	4	2	7	7	7	7	7	7	6	4	4
Nigeria	41	0	0	7	6	4	4	3	3	2	3	5	4	5	3	6	6	5	4	4	3	3	4	5
Nigeria	33	1	0	7	7	7	7	6	6	5	7	6	5	1	3	7	7	7	7	7	4	5	5	5
Nigeria	32	1	0	6	6	6	6	5	2	7	4	4	3	7	4	6	6	4	6	5	6	6	5	4
Nigeria	32	1	0	6	6	6	6	4	2	7	3	4	3	7	3	6	6	4	6	5	6	6	5	5
Nigeria	33	1	0	7	7	7	4	1	1	7	1	2	1	7	1	7	7	7	7	7	7	7	7	7
Nigeria	33	1	0	7	7	7	5	1	1	7	1	1	1	7	1	7	7	7	7	7	7	7	7	7
Nigeria	20	1	1	7	7	7	7	7	2	7	4	5	7	2	7	7	7	7	6	7	7	7	7	5
Nigeria	30	1	0	7	7	7	7	2	2	7	4	3	1	5	6	6	6	6	6	6	5	5	2	1
Nigeria	27	1	1	7	6	7	7	1	2	7	5	4	2	5	6	6	7	7	7	7	7	7	5	7
Nigeria	39	1	0	6	5	7	7	5	4	4	4	4	4	4	7	7	6	7	6	6	6	6	7	7
Nigeria	29	1	1	5	4	6	5	4	4	7	4	4	4	4	4	5	5	4	6	5	5	6	4	4
Nigeria	42	1	0	7	6	7	7	5	3	4	5	6	3	3	6	5	3	4	6	5	5	6	3	3
Nigeria	30	1	0	6	4	7	5	1	1	5	4	3	4	5	4	4	4	4	3	3	6	6	7	7
Nigeria	27	0	0	7	7	7	7	4	1	7	1	1	1	7	1	7	7	7	7	7	5	5	7	7
Nigeria	27	0	0	7	7	7	7	1	1	7	1	1	1	7	1	7	7	7	7	7	7	7	7	7
Nigeria	27	0	0	7	7	7	7	1	1	7	1	1	1	7	1	7	7	7	7	7	7	7	7	7
Nigeria	23	1	1	7	7	7	6	2	1	7	1	1	1	7	1	7	7	7	7	7	6	6	7	7
Nigeria	35	1	0	6	5	6	6	3	3	5	4	5	2	5	5	5	5	4	4	4	2	5	6	6
Nigeria	18	1	1	1	3	7	5	2	1	4	2	5	1	5	5	6	7	3	6	4	5	7	2	1
Nigeria	18	1	1	6	4	7	6	2	1	3	2	5	1	3	2	6	7	5	5	5	6	7	5	5
Nigeria	20	0	1	5	5	7	7	2	1	7	1	1	1	1	2	6	6	5	6	6	7	7	4	3
Nigeria	20	0	1	7	5	7	6	3	2	7	4	3	3	6	4	7	7	2	6	6	3	4	6	6
Nigeria	25	1	1	7	7	7	7	4	4	6	4	4	3	4	4	5	5	4	4	5	3	3	5	5
Nigeria	18	1	1	7	6	7	7	2	1	6	1	1	4	4	1	6	6	6	4	4	5	6	7	7
Nigeria	37	1	0	7	7	7	5	6	4	6	4	4	2	2	3	7	7	6	7	7	4	4	4	6
Nigeria	22	0	0	5	5	6	5	3	3	7	6	5	5	5	5	5	5	5	5	5	4	4	5	6
Nigeria	34	1	0	7	6	7	7	7	1	7	6	3	4	7	2	7	7	6	7	7	5	7	7	7
Nigeria	22	1	1	2	5	7	3	4	4	5	4	6	4	4	1	3	3	6	4	2	1	4	6	2
Nigeria	37	1	0	7	7	7	6	2	1	7	2	1	1	7	7	6	7	6	6	6	6	6	6	7
Nigeria	28	1	0	7	7	7	7	2	2	7	1	2	1	4	4	7	7	1	7	7	1	7	7	7
Nigeria	22	1	1	4	3	7	6	5	3	3	6	4	5	6	5	4	3	5	4	4	3	4	5	4
Nigeria	34	0	0	1	2	7	7	4	1	7	2	2	1	6	2	7	6	2	6	1	2	2	6	6
Nigeria	22	0	1	7	6	7	6	4	3	7	4	4	4	7	7	7	7	7	6	7	7	7	6	6
Nigeria	31	1	0	6	5	7	7	2	2	6	4	2	2	6	2	6	5	2	6	5	5	5	6	6
Nigeria	18	0	1	5	5	4	3	1	1	7	5	3	2	5	1	7	6	5	6	5	2	4	5	7
Nigeria	32	1	0	5	4	7	6	2	2	7	2	2	2	7	2	5	5	4	4	4	5	5	6	6
Nigeria	40	0	0	6	5	7	5	1	1	5	4	2	3	5	5	7	7	4	6	6	2	4	5	7
Nigeria	18	1	1	6	6	7	7	2	2	7	3	3	2	6	2	7	6	7	6	7	6	6	6	6
Nigeria	25	1	0	5	1	7	7	2	1	7	5	1	2	1	4	2	3	1	1	1	6	6	7	7
Nigeria	27	1	0	7	2	5	7	6	6	5	1	4	6	7	6	7	4	4	5	6	5	5	7	7
Nigeria	27	1	0	5	5	7	7	6	3	7	1	6	3	7	6	5	5	1	5	2	4	6	7	7
Nigeria	22	1	0	7	7	7	7	4	2	7	1	5	3	3	4	4	7	1	7	7	7	7	6	6
Nigeria	23	1	1	6	6	7	7	1	1	7	2	3	1	1	1	6	6	6	6	6	7	7	3	7
Nigeria	25	0	1	3	3	1	1	5	3	1	3	3	3	4	3	5	5	5	5	5	6	6	3	3
Nigeria	30	1	0	7	7	4	5	3	1	7	1	5	1	7	7	7	7	7	6	7	4	7	7	7
Nigeria	20	0	1	6	6	7	7	1	1	7	6	7	1	2	1	7	7	6	6	5	6	6	6	7
Nigeria	30	1	0	4	1	7	7	2	1	5	7	4	4	7	3	1	1	4	4	4	1	1	4	4
Nigeria	39	1	0	5	5	5	5	2	2	6	2	1	3	1	5	5	5	4	4	4	4	5	6	7
Nigeria	39	1	0	5	5	5	5	2	2	6	2	3	3	1	6	4	4	4	5	5	5	5	6	7
Nigeria	37	0	0	7	7	7	7	4	3	7	6	2	2	7	4	6	6	3	6	2	6	6	6	6
Nigeria	36	0	1	5	3	7	7	7	7	7	7	6	7	4	4	4	5	5	5	6	6	6	6	6
Nigeria	26	1	0	7	6	7	7	4	2	7	1	3	2	7	3	6	6	5	4	5	4	4	7	7
Nigeria	39	1	0	7	7	7	7	3	1	7	1	1	2	7	7	7	7	7	7	7	7	7	7	7
Nigeria	18	1	1	7	7	6	5	3	1	7	1	1	1	7	2	7	4	6	7	7	1	1	7	7
Nigeria	26	1	0	6	7	7	7	2	1	7	6	2	2	1	6	6	7	6	6	6	6	6	6	7
Nigeria	32	1	0	7	6	7	7	4	3	7	1	1	3	1	2	6	6	5	5	6	7	7	7	7
Nigeria	27	1	0	7	7	7	3	2	1	7	3	2	6	3	2	7	7	6	6	6	2	6	7	7
Nigeria	32	1	0	7	6	7	5	2	1	7	1	2	3	5	2	6	5	5	6	6	6	6	4	5
Nigeria	31	1	0	6	6	5	2	6	6	6	6	6	6	6	6	6	5	6	6	6	6	6	6	6
Nigeria	37	1	0	6	6	7	7	3	2	6	2	2	3	2	2	6	6	5	6	6	5	4	6	6
Nigeria	28	1	0	7	6	7	7	3	1	7	1	3	2	7	7	7	7	7	6	5	6	7	7	7
Nigeria	21	1	1	7	2	7	1	1	1	7	7	7	7	4	6	6	6	1	1	5	1	7	7	7
Nigeria	31	1	0	6	4	7	7	4	4	6	6	5	4	6	5	6	6	4	5	5	6	6	5	7
Nigeria	24	1	0	5	5	7	7	4	6	1	1	1	1	7	1	4	4	4	4	4	4	5	3	3
Nigeria	24	0	0	7	7	7	7	1	1	7	1	1	1	7	1	7	7	7	7	7	1	5	7	7
Nigeria	21	1	1	5	4	7	7	3	2	6	4	5	5	6	4	5	5	3	2	5	6	7	3	3
Nigeria	27	1	0	7	7	1	1	2	1	7	1	7	1	1	1	7	7	1	7	7	5	6	7	7
Nigeria	22	1	1	7	7	7	7	3	3	7	3	1	1	4	3	2	7	1	6	7	4	4	6	6
Nigeria	30	1	0	7	4	7	7	4	3	6	3	2	1	2	3	7	7	7	6	6	5	5	6	6
Nigeria	37	1	0	7	7	7	3	2	1	7	3	3	1	1	1	6	6	6	6	5	4	6	6	7
Nigeria	30	1	0	7	6	7	7	4	1	7	1	2	2	7	4	6	7	7	7	6	2	4	6	6
Nigeria	26	1	1	7	7	7	7	2	2	7	4	5	5	6	6	7	6	5	6	6	7	7	6	7
Nigeria	41	1	0	7	6	7	7	4	1	7	2	3	1	7	1	6	7	6	6	7	6	7	5	7
Nigeria	26	0	1	7	7	7	7	6	2	7	1	5	2	6	2	5	6	7	6	6	7	7	7	7
Nigeria	22	0	1	7	7	1	5	5	4	3	6	5	4	5	3	3	3	7	5	5	6	3	3	6
Nigeria	23	1	1	7	6	7	7	5	2	7	2	5	5	7	7	7	7	7	7	7	7	6	7	7
Nigeria	22	1	1	7	6	7	6	4	2	7	4	5	5	5	7	5	6	6	6	6	6	7	7	6
Nigeria	33	1	0	7	5	7	7	6	5	7	6	3	2	1	5	5	6	7	5	5	6	6	7	7
Nigeria	38	1	0	7	7	6	6	2	1	7	1	1	1	7	1	7	7	1	7	7	1	6	7	7
Nigeria	23	0	1	5	5	7	7	5	3	4	6	4	3	5	5	4	4	3	3	4	5	5	4	4
Nigeria	23	0	1	5	5	7	7	5	3	4	6	4	4	5	4	5	4	4	4	4	6	6	5	5
Nigeria	21	0	1	6	6	7	5	7	7	5	5	6	4	6	6	7	7	7	7	7	4	4	6	7
Nigeria	42	0	0	2	2	6	7	6	2	7	6	2	6	6	2	6	3	3	3	3	3	6	7	7
Nigeria	42	0	0	4	4	7	7	6	3	7	7	6	6	7	6	4	4	3	3	2	3	6	7	7
Nigeria	31	1	1	6	7	7	7	6	3	6	1	3	3	5	4	6	6	6	6	6	3	6	6	6
Nigeria	19	1	1	7	7	5	6	7	7	7	2	4	5	6	5	5	6	5	6	6	5	5	6	7
Nigeria	25	1	1	6	6	7	7	5	5	7	5	4	4	6	4	4	6	6	6	6	4	5	6	6
Nigeria	27	1	0	7	4	7	7	3	1	7	1	4	1	7	1	7	3	1	3	3	3	3	6	7
Nigeria	30	1	0	7	7	7	5	1	1	7	1	1	1	7	1	7	7	7	7	7	6	7	7	7
Nigeria	33	0	1	7	5	4	1	6	2	1	5	2	6	2	3	4	2	3	5	4	4	7	6	6
Nigeria	32	1	1	2	3	7	7	2	1	7	1	1	1	7	1	3	4	4	2	2	6	6	7	7
Nigeria	22	1	1	6	6	7	7	3	2	7	3	4	5	5	3	7	6	6	7	6	6	7	7	6
Nigeria	23	1	0	5	4	7	6	2	2	5	4	2	2	5	2	5	5	3	3	2	5	5	5	5
Nigeria	34	1	0	7	6	7	7	5	3	6	5	5	3	5	2	7	7	6	6	6	6	7	5	6
Nigeria	34	0	0	6	4	7	7	4	2	6	2	4	2	6	3	7	5	5	5	4	5	5	6	6
Nigeria	46	1	0	2	2	7	7	6	1	7	1	1	3	1	6	6	6	6	6	6	2	5	2	2
Nigeria	46	1	0	6	6	7	7	2	2	6	2	3	4	2	3	6	6	6	6	6	6	6	6	6
Nigeria	54	1	0	7	4	7	7	3	1	7	5	1	1	4	1	7	7	6	6	3	5	7	7	6
Nigeria	37	1	0	5	2	4	5	2	1	7	1	1	1	6	1	7	4	4	1	1	3	5	4	4
Nigeria	24	1	1	6	6	6	6	2	1	7	4	4	2	7	2	7	4	1	7	7	1	6	7	7
Nigeria	32	0	1	7	7	7	7	5	2	7	1	3	4	1	2	6	6	6	6	7	3	5	7	7
Nigeria	23	0	1	6	5	7	7	3	2	5	7	4	2	2	2	6	5	6	6	5	6	6	6	6
Nigeria	25	1	1	4	1	7	5	2	2	7	1	1	2	7	3	6	7	4	6	2	3	5	5	5
Nigeria	48	1	1	7	7	4	4	1	1	7	1	1	1	7	1	7	7	7	7	7	7	7	7	7
Nigeria	27	1	0	7	6	7	7	2	1	7	1	1	1	3	3	5	5	1	6	6	7	6	6	7
Nigeria	22	1	1	6	6	7	5	3	2	6	7	1	1	5	1	6	6	1	6	6	1	3	6	6
Russia	20	1	0	5	5	6	6	3	3	4	2	2	1	3	4	4	5	4	4	4	3	4	5	6
Russia	19	0	1	5	5	3	4	1	2	3	2	2	2	2	3	4	4	5	5	4	4	5	6	5
Russia	21	0	1	4	5	7	2	2	1	1	1	1	1	1	3	1	1	1	2	1	3	2	6	6
Russia	17	0	1	1	1	7	7	7	7	7	7	7	7	6	6	1	1	1	1	1	7	7	1	1
Russia	21	0	1	5	5	4	2	1	1	1	1	1	1	1	2	4	4	5	5	4	1	2	7	7
Russia	25	0	0	4	1	1	1	2	2	4	2	1	3	6	3	4	4	4	4	4	3	4	4	4
Russia	38	0	0	1	1	7	3	4	3	7	1	3	6	3	5	1	1	1	1	1	3	6	1	1
Russia	18	0	1	5	5	5	3	1	1	2	1	4	1	2	1	3	5	5	4	4	3	5	4	6
Russia	18	0	1	3	3	4	3	1	1	3	2	2	1	4	2	3	3	5	2	1	2	4	6	6
Russia	25	0	0	7	4	4	4	1	1	3	2	1	7	1	3	4	4	5	4	5	5	5	5	4
Russia	32	0	0	6	6	5	4	2	2	2	2	3	1	4	2	3	6	3	3	5	5	5	6	6
Russia	37	0	0	5	5	7	2	2	1	2	1	3	1	3	2	5	7	2	4	4	5	5	6	6
Russia	21	0	1	6	6	7	6	2	1	5	7	1	1	1	1	7	7	7	5	6	5	6	6	5
Russia	26	0	0	6	6	7	7	4	4	4	5	5	3	5	6	6	5	7	5	4	7	7	4	3
Russia	16	0	1	2	3	6	3	2	2	1	1	2	1	3	2	2	3	3	1	2	4	5	7	7
Russia	29	0	0	4	3	4	2	1	1	2	1	2	1	1	1	3	7	4	5	3	4	6	7	7
Russia	20	0	1	6	6	3	3	3	2	1	1	1	2	1	3	6	3	5	5	5	2	4	6	6
Russia	39	0	0	7	7	7	4	1	1	4	4	1	1	1	2	6	5	5	6	7	7	7	7	7
Russia	19	0	0	6	6	6	6	1	1	3	1	1	1	2	1	5	6	5	5	5	4	5	5	5
Russia	34	0	0	5	5	5	3	1	2	2	1	3	3	4	2	3	4	3	3	4	3	3	4	5
Russia	18	0	0	5	5	4	3	1	2	2	1	1	2	1	1	4	6	4	4	5	2	2	6	6
Russia	23	0	1	6	6	5	3	2	1	3	2	2	2	6	1	4	4	4	4	4	2	3	5	5
Russia	16	0	1	4	4	7	4	1	3	1	1	4	1	4	2	5	4	5	5	3	4	4	6	4
Russia	28	0	0	5	5	7	3	1	2	1	1	2	1	3	1	5	4	4	5	4	3	3	7	7
Russia	26	0	0	4	5	5	6	2	4	4	4	4	3	4	4	6	5	4	4	4	3	5	4	5
Russia	24	0	0	4	5	4	3	2	4	2	1	1	1	2	1	6	4	4	5	4	2	4	5	6
Russia	19	0	1	7	5	7	6	1	2	1	1	2	2	3	2	5	5	6	5	5	7	7	6	7
Russia	23	0	1	5	4	5	3	1	1	1	1	1	1	1	1	5	4	6	5	5	5	6	7	7
Russia	17	0	1	3	3	4	2	3	1	2	2	2	3	2	4	4	4	4	4	4	6	6	5	4
Russia	22	0	1	7	7	6	4	4	2	1	1	2	3	1	2	2	7	3	5	5	6	6	1	1
Russia	30	0	0	6	4	2	4	1	1	1	1	1	1	3	1	6	7	6	5	5	4	6	7	7
Russia	39	0	0	4	4	5	3	1	1	2	1	1	3	2	1	3	3	3	5	4	3	4	6	5
Russia	21	0	1	1	1	6	7	6	5	6	6	6	7	6	6	1	1	1	1	1	2	2	2	3
Russia	35	0	1	6	6	6	4	4	3	3	6	4	5	4	4	7	6	5	6	7	6	6	4	4
Russia	31	0	0	3	2	6	2	1	1	1	1	1	1	4	1	4	6	3	3	2	7	7	7	7
Russia	42	0	0	4	5	2	6	1	7	1	2	7	1	2	1	5	5	5	5	5	1	5	7	7
Russia	30	0	0	6	7	7	7	2	1	1	1	1	1	1	1	6	6	5	6	6	5	6	7	7
Russia	23	0	0	7	7	7	7	1	1	3	2	2	1	2	1	7	5	6	7	7	5	7	7	7
Russia	18	0	0	2	1	6	5	3	3	4	3	3	3	4	2	2	1	2	1	1	3	4	5	4
Russia	22	0	1	6	5	7	5	1	2	3	1	1	1	2	1	3	4	3	2	2	4	5	7	6
Russia	24	0	0	5	5	6	4	1	1	2	1	1	1	4	1	4	5	1	6	1	2	5	6	7
Russia	19	0	1	7	7	7	3	3	2	1	2	1	4	2	3	3	3	3	3	3	6	6	7	7
Russia	21	0	0	7	7	7	5	2	2	3	2	1	2	3	2	7	6	6	6	7	6	6	6	7
Russia	20	0	1	6	6	5	1	1	2	4	1	1	1	3	1	5	5	5	4	5	5	5	4	4
Russia	28	0	0	4	3	4	4	2	2	3	3	2	2	3	2	3	3	4	4	3	4	4	4	4
Russia	18	0	1	6	6	3	3	2	1	2	1	1	1	2	1	5	6	4	6	6	1	1	4	4
Russia	17	0	0	4	5	5	6	3	3	2	1	2	4	6	2	3	6	5	2	3	3	5	7	7
Russia	20	0	1	5	2	3	3	2	1	2	1	1	1	2	1	2	2	2	3	3	5	5	3	3
Russia	31	0	0	6	6	6	6	2	2	3	4	1	1	2	1	7	6	7	7	7	6	6	5	5
Russia	19	0	1	5	5	5	5	2	2	4	2	2	1	2	1	6	6	6	6	6	5	5	5	5
Russia	22	0	1	5	4	6	5	3	1	1	1	3	2	1	1	5	5	7	4	4	5	5	7	7
Russia	22	0	0	4	3	4	3	3	1	2	1	2	5	2	1	1	4	4	3	2	2	7	3	3
Russia	21	0	1	7	7	7	7	2	2	3	3	2	4	3	2	3	6	2	6	6	4	5	6	6
Russia	24	0	0	4	4	5	3	1	2	1	2	2	1	1	1	1	2	2	2	1	4	5	7	7
Russia	25	0	0	4	4	6	3	2	2	2	2	3	2	2	2	5	5	3	4	5	3	3	2	2
Russia	25	0	0	5	6	4	3	1	1	2	6	1	1	2	1	3	2	2	3	3	3	3	6	6
Russia	29	0	0	6	6	6	6	2	3	2	5	3	4	5	4	5	6	5	4	3	6	6	6	6
Russia	21	0	1	5	5	6	5	2	1	3	1	1	1	2	1	5	3	5	5	4	5	5	3	6
Russia	21	0	1	6	6	6	5	1	1	2	1	1	1	7	1	5	6	5	4	3	4	4	6	6
Russia	26	0	0	4	4	7	5	3	5	5	4	4	2	4	2	6	4	5	5	4	5	5	5	6
Russia	19	0	1	4	3	6	4	3	3	3	2	3	4	4	4	3	4	3	2	4	3	5	5	5
Russia	23	0	1	5	5	6	4	1	2	3	2	1	1	2	1	5	5	4	5	5	5	5	7	7
Russia	19	0	1	7	7	6	5	2	1	1	1	1	1	2	2	7	7	6	6	7	5	6	7	7
Russia	20	0	1	6	6	7	4	2	1	2	1	1	1	4	1	4	5	5	4	4	4	4	5	5
Russia	24	0	1	5	5	4	3	2	1	2	1	2	1	3	1	4	4	3	4	5	5	6	6	6
Russia	17	1	1	5	5	4	2	1	1	3	1	1	1	3	1	7	7	7	7	7	5	5	5	5
Russia	45	0	0	5	5	6	3	2	1	3	2	1	2	1	2	5	5	5	5	5	3	5	7	7
Russia	25	0	0	5	5	7	4	1	2	4	2	2	2	3	3	5	5	5	5	5	5	5	7	7
Russia	31	0	0	4	3	6	4	1	1	2	1	1	1	1	2	6	6	5	5	4	5	5	7	6
Russia	21	0	0	5	6	3	4	2	2	2	1	2	2	2	3	5	6	5	4	4	3	4	5	5
Russia	32	0	0	6	5	5	3	2	3	2	2	3	2	4	2	5	5	3	5	5	3	4	5	5
Russia	19	0	1	1	1	4	5	3	1	2	2	3	1	4	3	1	5	1	1	1	4	4	4	5
Russia	25	0	0	5	5	6	5	2	1	2	3	3	1	5	1	3	3	5	5	4	4	5	4	5
Russia	24	0	1	6	6	7	7	2	1	1	1	1	1	1	2	3	5	4	4	4	5	4	7	6
Russia	25	0	0	2	2	7	5	3	1	2	2	1	3	7	2	4	5	4	2	2	6	2	5	5
Russia	24	0	0	1	3	1	1	4	5	4	4	4	6	6	6	6	6	4	1	3	4	2	3	3
Russia	20	0	1	2	2	7	4	1	2	2	1	2	1	3	1	4	4	4	4	4	3	3	5	4
Russia	32	0	0	3	3	6	3	3	1	1	3	1	3	2	4	2	1	2	2	2	5	5	2	2
Russia	25	0	0	4	4	6	5	3	2	2	3	2	2	4	1	5	1	4	5	5	2	2	6	5
Russia	24	0	0	4	4	5	3	2	1	2	1	2	2	5	2	2	5	3	1	1	5	6	5	3
Russia	29	1	0	1	1	1	1	1	1	1	1	1	1	1	1	1	2	1	1	1	1	4	5	7
Russia	18	0	1	4	6	6	5	1	1	4	3	4	1	5	1	3	1	5	5	2	1	2	5	6
Russia	21	0	0	3	3	5	3	2	1	3	1	2	2	2	2	3	4	3	3	3	4	5	6	6
Russia	19	0	1	3	3	7	5	3	3	4	2	3	3	4	1	1	1	2	1	3	2	2	4	3
Russia	20	1	1	4	4	1	4	2	3	4	4	2	5	4	3	1	2	2	3	2	3	2	4	5
Russia	18	1	1	5	4	7	5	2	2	3	3	2	2	3	3	4	5	5	5	4	3	4	6	5
Russia	19	0	1	5	5	7	5	3	3	1	1	3	3	4	3	3	4	1	4	4	4	4	3	3
Russia	21	1	1	4	4	5	4	4	4	6	4	5	4	4	4	3	4	4	3	4	5	5	3	3
Russia	21	1	1	6	6	2	5	2	1	1	1	2	4	2	2	6	7	7	6	6	4	5	7	7
Russia	30	1	0	7	7	7	5	2	1	1	1	2	4	2	1	6	7	5	5	7	3	3	7	5
Russia	43	1	0	3	3	6	5	2	2	3	4	2	2	5	2	2	2	2	2	3	2	3	3	3
Russia	18	1	1	5	5	4	5	1	1	1	1	1	1	4	1	5	5	5	5	5	5	5	7	7
Russia	19	0	1	3	3	6	2	1	1	1	1	1	1	1	1	3	5	3	3	3	3	3	7	6
Russia	18	0	1	5	5	6	5	2	2	2	3	3	3	4	3	4	5	5	5	4	4	5	4	3
Russia	17	0	1	7	7	7	7	1	2	2	1	1	1	3	1	6	7	4	5	6	7	7	7	7
Russia	21	0	1	7	7	7	6	1	1	1	1	1	2	2	2	4	6	5	5	4	1	2	7	7
Russia	19	0	1	4	4	4	4	2	1	4	2	1	2	4	2	3	3	3	2	3	2	3	4	4
Russia	22	0	1	3	2	4	3	2	2	3	1	2	2	3	2	2	2	2	2	2	5	2	5	5
Russia	20	0	1	3	3	7	6	3	2	3	4	4	2	4	2	2	5	2	2	2	1	1	3	3
Russia	19	0	1	6	3	7	3	1	1	1	2	1	1	7	1	6	7	7	7	5	3	5	7	7
Russia	19	0	1	1	1	5	5	1	1	2	1	1	3	1	3	1	1	1	1	1	3	5	5	5
Russia	19	0	1	6	6	2	4	1	1	1	1	1	2	2	1	5	5	4	5	5	3	3	5	5
Russia	20	0	1	4	4	6	4	3	1	4	1	3	1	2	3	5	2	6	5	5	3	5	6	6
Russia	16	0	0	7	7	7	5	2	1	1	3	2	1	1	1	5	7	6	5	6	7	7	7	7
Russia	21	1	1	2	2	5	4	3	4	2	2	4	3	2	2	3	3	5	3	4	1	3	5	5
Russia	20	0	1	3	3	6	4	2	3	6	3	4	5	3	3	2	2	3	2	1	6	6	6	6
Russia	18	1	1	7	7	4	2	2	2	4	2	3	1	3	1	4	4	5	5	6	3	6	3	3
Russia	21	1	1	2	2	4	3	5	3	2	3	2	4	2	3	2	1	2	2	2	2	3	6	7
Russia	20	1	1	5	2	7	6	1	1	1	1	1	1	1	3	2	5	2	2	3	1	1	2	2
Russia	21	0	1	4	1	7	6	1	2	4	2	5	2	4	2	2	5	3	3	1	3	5	4	4
Russia	19	0	1	6	3	6	6	2	1	2	1	3	3	4	2	5	7	5	5	3	6	6	7	7
Russia	19	1	1	6	6	6	4	2	3	2	3	3	3	3	3	5	2	6	4	5	5	5	7	6
Russia	25	1	0	7	7	7	2	2	1	2	1	1	2	1	1	7	5	6	6	7	4	4	7	7
Russia	17	1	0	1	1	5	5	4	4	5	4	2	1	3	3	1	3	2	1	1	4	3	4	1
Russia	17	1	0	5	5	7	7	7	5	4	5	5	4	3	4	5	5	5	5	5	7	7	1	1
Russia	28	1	0	5	5	5	5	1	1	1	2	1	1	1	1	4	5	5	4	5	1	2	7	7
Russia	24	1	1	4	4	7	4	1	1	3	1	1	1	5	1	1	1	1	1	1	1	1	1	1
Russia	16	0	0	7	7	7	2	2	3	1	2	1	2	4	1	7	6	6	4	7	1	1	6	6
Russia	16	0	0	4	4	4	4	3	1	2	1	2	3	2	2	4	5	3	5	5	3	4	4	5
Russia	16	1	1	4	4	6	4	2	5	2	2	3	1	1	1	2	4	5	2	2	2	2	6	5
Russia	20	0	1	2	2	7	4	1	4	5	2	4	5	3	3	1	2	2	2	2	1	1	2	2
Russia	23	1	0	7	7	2	6	2	1	1	1	1	2	3	2	6	6	7	6	6	7	7	7	6
Russia	16	1	1	5	7	6	4	1	7	1	1	1	1	1	1	1	3	1	5	4	1	5	7	4
Russia	20	1	1	5	5	3	3	2	1	3	1	2	2	3	2	4	5	4	3	4	2	2	5	4
Russia	24	0	0	4	5	4	5	2	1	2	6	1	2	2	2	5	5	5	5	5	4	4	5	6
Russia	16	1	0	5	4	7	5	3	2	2	2	3	2	5	3	4	5	4	5	4	4	5	4	5
Russia	35	1	0	2	2	5	5	5	4	2	4	2	6	4	6	2	2	2	4	2	2	6	6	3
Russia	19	0	1	6	6	7	5	2	3	2	2	2	1	4	1	4	7	4	5	5	5	5	5	5
Russia	22	1	1	4	5	3	2	2	2	3	1	1	2	2	2	5	5	5	3	4	4	4	5	5
Russia	18	1	1	1	1	5	5	2	2	2	3	1	3	3	2	4	4	4	3	2	2	2	4	4
Russia	23	0	1	1	1	4	4	2	3	3	3	3	2	3	1	4	2	2	2	2	2	3	6	6
Russia	27	1	0	5	5	7	7	1	1	1	3	1	2	2	1	5	5	5	5	5	5	5	7	7
Russia	26	1	1	7	7	7	7	1	1	1	3	1	1	1	3	7	5	5	7	7	6	6	7	7
Russia	26	1	0	6	6	3	2	1	2	3	2	1	1	2	1	4	6	5	6	4	6	6	3	3
Russia	16	0	0	5	5	6	5	2	3	4	2	3	2	2	2	6	6	5	4	5	1	1	4	5
Russia	28	1	0	7	7	5	5	2	2	1	3	1	1	1	2	3	1	1	2	2	3	3	7	7
Russia	17	1	0	5	5	2	1	1	1	2	1	2	2	2	2	2	5	2	5	5	1	1	5	5
Russia	33	1	0	3	3	5	4	2	1	2	2	1	6	2	1	6	2	5	3	3	4	4	6	6
Russia	28	1	0	6	6	6	7	1	7	5	5	6	5	6	5	2	2	2	2	2	3	3	1	1
Russia	22	1	1	6	6	6	3	1	1	1	1	1	1	1	1	5	3	5	5	5	1	1	7	6
Russia	27	1	0	3	3	7	5	1	1	1	3	1	3	1	1	5	1	4	4	4	4	5	6	6
Russia	17	1	1	7	7	7	4	3	4	1	4	5	5	3	2	6	1	5	1	5	7	6	4	5
Russia	27	1	0	6	6	5	5	2	2	3	2	2	2	3	2	6	6	6	6	6	5	4	6	6
Russia	22	1	0	6	6	2	2	1	1	1	1	1	1	2	2	6	7	7	6	5	6	6	6	7
Russia	17	1	1	5	5	5	3	3	3	3	3	3	2	5	2	5	5	5	5	5	5	5	5	5
Russia	24	0	0	7	7	4	4	1	1	2	1	1	1	2	2	5	7	7	7	7	1	4	7	7
Russia	21	1	0	1	3	6	2	1	1	2	3	1	1	3	1	4	1	1	2	1	2	3	5	6
Russia	24	1	1	4	5	6	3	3	2	3	3	2	3	6	3	5	4	5	5	5	5	4	5	3
Russia	36	1	0	6	6	7	7	1	6	1	4	5	3	7	2	4	7	3	4	4	5	4	1	1
Russia	24	1	1	3	4	6	4	2	4	3	5	4	3	6	3	2	3	2	2	2	4	4	3	2
Russia	16	1	0	7	7	7	6	1	7	1	3	2	1	3	2	2	3	4	6	5	3	7	5	7
Russia	26	1	0	3	3	2	1	1	2	2	1	1	2	1	1	3	5	2	4	4	4	4	6	7
Russia	28	0	1	2	2	4	2	1	1	3	1	1	2	2	3	4	5	4	4	2	3	3	5	5
Russia	32	0	0	7	7	7	7	1	1	2	1	2	1	3	1	1	1	1	4	6	1	3	1	1
Russia	19	1	1	6	6	7	5	1	2	4	4	3	3	4	2	6	6	6	5	6	2	2	6	5
Russia	18	0	1	5	6	6	4	3	2	3	2	4	2	4	3	6	4	6	5	6	5	4	4	5
Russia	26	1	0	7	7	1	1	1	1	1	1	1	1	1	1	7	7	7	7	7	1	1	7	7
Russia	17	1	0	6	7	3	2	2	2	2	1	2	3	3	3	6	7	6	7	6	2	5	6	6
Russia	17	1	1	6	5	7	6	2	3	1	5	4	5	3	4	5	4	4	2	5	4	5	4	4
Russia	19	0	1	5	4	5	4	3	3	2	2	3	3	2	2	4	4	3	4	4	4	4	5	5
Russia	27	1	0	4	4	2	2	1	1	1	1	1	1	1	1	6	7	7	6	5	1	1	7	7
Russia	17	1	1	6	7	6	5	2	1	3	1	2	3	3	3	5	5	6	6	6	5	5	6	6
Russia	17	1	0	4	4	7	7	2	3	3	4	4	3	4	3	4	6	3	3	3	3	3	4	5
Russia	30	1	0	6	1	6	6	6	1	2	4	1	5	2	2	4	1	1	1	4	1	1	6	6
Russia	19	0	0	3	4	3	2	1	5	6	3	5	4	4	6	2	4	6	3	5	1	2	6	7
Russia	27	1	1	3	3	4	4	1	1	3	3	2	1	3	2	2	4	2	3	3	3	3	3	3
Russia	21	1	1	1	1	1	4	3	3	3	3	5	2	6	3	1	1	1	1	1	5	5	4	4
Russia	19	1	1	5	6	3	5	1	3	3	1	2	2	3	2	5	6	4	4	5	4	4	6	6
Russia	32	1	0	3	3	1	1	2	6	2	4	1	2	2	2	4	4	4	3	4	5	3	2	2
Russia	22	1	1	5	5	6	6	3	3	4	2	4	3	4	3	6	5	5	4	5	4	5	4	5
Russia	30	0	0	6	4	6	4	1	1	1	1	1	1	1	1	5	6	7	5	5	5	5	7	7
Russia	22	1	1	2	2	5	3	2	1	2	1	1	1	5	1	3	1	5	2	1	6	7	7	6
Russia	36	1	0	4	2	7	6	1	4	4	4	3	1	2	4	2	1	3	2	3	1	4	2	5
Russia	17	0	0	3	3	5	5	2	3	5	3	2	2	4	2	3	4	3	3	3	2	3	3	3
Russia	20	1	1	6	6	2	2	1	1	2	1	1	1	2	1	6	3	3	6	6	2	2	6	6
Russia	16	1	0	6	6	2	6	1	2	7	2	1	3	4	1	4	3	6	6	6	2	1	6	6
Russia	19	1	1	5	5	5	3	2	3	4	1	2	2	4	3	1	2	1	1	2	1	1	4	5
Russia	17	0	0	5	5	4	5	2	2	3	2	3	4	3	2	4	2	5	4	4	5	4	4	3
Russia	29	0	1	6	7	5	5	3	3	3	3	2	3	1	3	6	5	4	6	6	5	6	3	3
Russia	28	0	0	7	7	3	3	3	1	1	1	1	2	1	1	7	5	7	7	7	3	5	7	7
Russia	21	0	0	7	7	5	3	1	1	1	1	1	1	3	1	7	7	7	7	7	2	5	7	7
Russia	28	1	0	7	7	5	1	1	1	1	1	1	1	1	1	5	5	5	5	5	5	6	7	7
Russia	37	0	0	2	2	7	5	1	1	3	5	5	1	6	1	7	6	6	6	1	6	4	2	2
Russia	27	1	1	1	1	4	2	3	7	7	1	3	7	3	5	1	4	1	1	1	2	4	2	1
Russia	17	1	1	4	5	5	7	1	1	2	2	1	2	2	3	4	3	4	3	4	5	6	7	7
Russia	51	1	0	6	6	1	1	1	1	2	1	1	1	2	2	5	6	5	5	5	1	1	6	6
Russia	16	1	0	6	6	5	3	2	1	2	1	1	2	3	2	6	6	6	6	6	3	3	5	5
Russia	25	1	1	7	7	1	1	1	1	1	1	1	1	1	1	7	7	7	7	7	7	5	7	7
Russia	16	1	0	3	5	6	5	2	4	2	3	3	2	5	2	4	4	4	4	5	2	2	5	5
Russia	24	1	0	1	1	5	3	1	1	1	1	3	1	1	1	1	5	1	6	5	6	4	2	1
Russia	17	1	1	7	7	5	4	2	2	2	1	3	5	1	3	7	7	5	6	7	3	3	7	6
Russia	31	1	0	5	5	5	4	1	1	2	2	1	2	2	2	6	6	5	5	5	5	5	6	6
Russia	16	1	0	6	6	6	5	1	2	2	1	1	2	3	2	5	5	4	5	4	4	5	7	6
Russia	18	0	0	7	6	7	6	4	3	4	4	4	2	4	2	5	6	5	5	5	3	5	4	4
Russia	18	1	1	1	1	7	3	2	3	1	3	1	6	6	6	1	2	1	1	1	4	5	6	4
Russia	18	1	1	4	4	6	5	2	2	3	2	1	4	1	1	3	3	2	3	4	5	5	1	1
Russia	28	1	0	3	2	6	5	3	2	3	3	3	2	4	3	4	4	4	4	4	3	5	5	5
Russia	30	0	0	5	3	5	2	2	1	2	1	1	1	2	1	4	5	5	5	2	2	2	2	5
Russia	19	1	1	6	6	7	5	1	7	1	1	1	1	5	1	6	2	2	6	2	6	6	6	3
Russia	19	0	1	5	3	4	4	1	1	1	2	1	1	5	1	4	5	5	4	3	4	5	7	7
Russia	28	1	0	6	6	6	6	1	1	2	1	1	1	2	1	6	5	5	6	6	5	5	6	6
Russia	22	1	0	7	7	7	7	1	1	1	2	1	2	1	1	7	4	7	7	7	2	6	7	7
Russia	21	1	1	1	1	7	7	2	2	5	5	1	6	4	5	1	1	1	1	1	2	4	3	1
Russia	25	1	0	1	1	7	6	2	7	1	4	1	2	3	2	1	1	1	2	1	2	5	7	7
Russia	21	0	1	5	5	6	5	2	2	3	3	3	3	4	4	4	5	4	4	5	4	4	4	4
Russia	28	1	0	7	7	7	7	1	1	1	1	1	1	1	1	7	7	5	7	7	5	7	7	7
Russia	16	1	0	7	7	1	4	1	1	7	1	1	2	7	1	7	7	6	7	7	6	5	7	5
Russia	21	1	1	2	2	6	3	1	4	3	2	4	1	6	2	1	1	1	1	1	2	4	5	3
Russia	31	1	0	7	7	7	7	1	1	1	1	1	1	1	1	7	7	7	7	7	7	7	7	7
Russia	26	1	0	4	6	7	5	1	1	2	3	2	1	1	2	5	4	6	6	5	4	5	7	7
Russia	20	1	1	4	1	7	6	6	6	6	7	5	7	7	4	4	6	6	1	1	4	4	1	1
Russia	30	1	0	7	7	5	5	1	3	1	1	1	1	1	1	7	6	6	7	7	7	7	7	7
Russia	26	1	0	1	1	7	7	1	2	1	3	2	1	4	1	6	1	4	4	1	3	5	4	4
Russia	19	1	1	5	5	4	2	1	4	2	2	1	3	6	1	1	2	1	3	3	1	3	4	6
Russia	18	1	1	5	5	3	4	1	5	5	2	3	2	2	1	1	3	2	3	5	7	4	6	5
Russia	26	0	0	1	1	2	5	3	2	6	5	4	2	6	3	2	2	2	2	1	2	5	1	1
Russia	16	1	0	7	7	7	3	1	1	2	1	1	2	1	2	7	6	6	6	7	7	7	7	7
Russia	21	1	1	6	4	5	5	1	1	1	2	1	1	2	1	2	6	4	6	4	4	4	6	5
Russia	18	0	1	5	5	7	6	3	2	5	5	2	3	3	3	3	2	6	4	5	3	5	5	3
Russia	33	0	0	4	4	6	5	3	3	3	3	3	4	4	3	4	4	4	4	4	4	4	4	4
Russia	33	1	0	4	4	2	2	1	1	1	2	1	1	1	3	7	7	7	7	6	5	5	7	7
Russia	36	0	0	6	6	4	4	1	1	2	2	1	1	2	4	6	6	6	6	7	5	5	6	6
Russia	16	1	1	1	2	6	1	1	1	1	1	1	2	1	2	1	1	3	1	1	1	2	3	1
Russia	19	0	1	5	5	7	4	2	2	4	3	2	5	3	2	5	6	4	5	4	3	3	5	5
Russia	38	1	0	4	4	5	4	4	2	3	2	5	4	3	4	6	5	4	5	5	4	5	5	5
Russia	38	0	0	3	3	6	2	3	2	6	6	3	2	3	3	5	2	2	5	4	2	2	2	5
Russia	17	1	1	5	4	6	5	4	3	5	3	3	2	4	2	6	6	5	5	4	5	6	5	5
Russia	18	0	1	7	6	6	4	3	2	1	1	1	1	3	1	6	4	5	5	5	3	4	7	6
Russia	21	0	1	5	4	7	5	2	1	1	4	1	1	1	1	2	5	5	3	3	5	4	4	4
Russia	23	0	1	4	3	5	5	2	3	5	1	4	3	5	2	4	5	6	5	3	4	4	4	7
Russia	21	1	1	5	5	2	2	1	1	1	2	2	1	2	1	5	6	6	6	5	5	4	3	3
Russia	17	0	1	6	6	5	5	1	2	2	1	3	1	6	3	5	7	3	5	4	5	5	6	6
Russia	17	0	0	2	2	7	4	4	2	3	2	4	5	6	3	3	4	2	4	4	5	6	2	2
Russia	20	0	1	3	3	5	4	4	3	3	3	4	4	5	4	2	3	4	4	3	4	6	4	5
Russia	21	0	0	7	7	6	5	1	1	1	2	1	1	2	1	7	5	7	6	6	4	4	3	3
Russia	30	1	0	1	1	7	7	2	2	5	5	2	2	2	1	2	4	2	4	2	2	4	2	2
Russia	37	0	0	7	6	7	7	2	3	1	4	1	3	5	7	5	6	3	6	6	7	7	4	4
Russia	38	1	0	2	2	7	6	1	1	1	1	7	2	7	2	1	1	1	1	1	2	6	1	1
Russia	28	1	0	1	1	3	2	2	1	3	2	1	2	3	5	1	1	2	1	1	1	1	2	1
Russia	37	1	0	7	7	3	1	1	1	1	1	1	1	1	1	6	7	1	6	6	1	1	7	7
Russia	25	0	0	6	6	6	2	1	1	1	1	1	1	1	1	5	5	5	4	5	6	6	7	7
Russia	32	0	0	4	4	6	5	1	1	2	1	1	1	1	1	4	4	4	4	4	1	1	7	7
Russia	45	1	0	3	2	7	7	2	2	1	4	2	3	5	2	3	5	2	4	3	4	4	5	6
Russia	19	0	1	2	3	7	6	1	4	3	2	3	1	6	1	2	5	3	5	3	3	3	6	4
Russia	55	0	0	6	6	5	5	1	1	1	7	1	1	7	3	6	6	6	6	5	4	4	7	7
Russia	21	0	1	3	4	6	5	2	1	3	3	3	1	6	1	3	4	3	2	3	2	4	4	5
Russia	19	0	1	7	7	5	3	1	1	1	4	1	3	1	1	6	7	7	5	5	2	3	7	7
Russia	28	0	1	5	6	7	2	1	1	1	2	2	2	1	2	6	7	6	6	7	4	4	7	7
Russia	36	0	0	4	4	4	5	1	1	1	1	1	1	4	5	7	7	4	5	4	1	5	6	7
Russia	35	1	0	7	7	4	1	1	1	2	1	1	1	2	7	6	6	6	6	6	1	1	7	7
Russia	29	0	0	7	7	4	4	1	1	2	1	1	1	2	1	6	7	6	6	6	6	6	7	7
Russia	22	0	1	2	1	6	3	2	1	4	1	3	1	3	4	1	3	2	2	1	5	5	2	2
Russia	24	1	0	5	5	6	2	4	4	2	1	4	4	4	1	5	5	4	5	4	5	5	5	4
Russia	18	1	1	7	6	7	1	1	1	1	1	1	1	1	1	7	7	7	7	7	5	7	5	5
Russia	41	1	0	7	2	1	1	1	1	7	1	1	1	1	1	7	7	7	7	2	7	7	7	7
Russia	31	0	0	7	1	1	1	1	1	4	1	1	1	1	1	1	2	3	4	1	3	3	7	2
Russia	45	0	0	2	5	7	6	1	1	3	5	2	2	5	5	6	3	7	7	3	4	7	4	2
Russia	22	0	1	4	1	7	7	7	5	4	2	7	7	7	4	1	1	1	1	1	4	7	1	1
Russia	35	1	0	7	7	1	1	1	1	1	1	1	1	7	7	7	7	7	7	7	5	1	7	7
Russia	31	0	0	6	3	7	3	2	1	1	1	1	2	2	2	4	5	5	6	4	2	5	5	5
Russia	41	1	0	6	2	7	7	6	2	6	6	6	3	6	5	6	5	6	2	3	6	6	1	1
Russia	40	1	0	1	1	4	6	7	7	7	7	7	7	7	7	1	1	1	1	1	5	5	1	1
Russia	28	1	0	4	6	2	2	1	1	1	1	1	1	1	5	4	4	3	3	4	4	4	4	4
Russia	34	0	0	5	5	7	3	2	2	4	3	4	2	3	1	3	5	3	4	4	2	2	4	5
Russia	27	1	0	6	6	1	3	1	1	2	1	1	2	2	3	5	4	2	5	6	2	2	6	6
Russia	23	1	0	7	7	2	2	3	1	7	1	1	7	1	2	7	7	6	6	7	7	6	7	7
Russia	50	1	0	7	7	1	6	1	1	2	2	1	1	3	1	1	1	3	6	6	7	7	7	7
Russia	17	1	0	5	4	5	4	2	4	7	2	3	2	3	1	4	4	4	4	4	2	5	4	3
Russia	32	1	0	7	6	7	6	6	7	2	7	7	7	7	4	4	7	1	1	1	3	4	1	1
Russia	29	0	0	4	4	5	5	6	6	2	5	6	6	7	7	1	1	1	1	1	4	7	1	1
Russia	34	0	0	5	3	6	6	1	1	1	1	2	2	2	1	6	4	2	4	3	4	7	6	7
Russia	21	1	0	5	5	7	5	3	5	3	3	4	4	6	4	5	5	5	5	5	3	5	3	1
Russia	20	1	1	6	5	6	5	2	4	2	3	2	2	3	2	5	4	6	4	3	2	4	2	5
Russia	40	1	1	7	7	1	1	1	1	1	1	1	1	7	1	7	7	7	7	7	1	1	7	7
Russia	49	0	0	1	1	7	4	1	2	3	3	1	1	3	2	4	6	4	4	7	4	3	3	3
Russia	36	1	0	5	5	4	4	1	1	1	3	1	6	1	6	5	5	5	5	6	2	2	6	7
Russia	26	0	0	4	4	7	7	2	1	3	4	1	3	2	1	5	4	5	4	4	3	5	6	6
Russia	16	1	0	4	4	3	1	1	2	1	1	1	2	7	1	4	4	4	4	4	4	4	4	4
Russia	16	1	0	5	7	5	2	1	1	1	1	1	2	1	1	1	1	1	4	7	1	1	7	7
Russia	34	1	1	1	1	6	4	1	1	1	1	1	3	2	1	1	1	1	1	1	4	4	6	5
Russia	35	0	0	5	6	7	5	1	3	5	5	1	1	1	1	3	4	3	3	6	4	4	6	6
Russia	27	1	0	5	5	6	5	4	4	2	4	2	2	3	2	5	5	2	5	5	1	1	5	4
Russia	24	0	0	4	5	3	5	7	3	1	3	1	3	1	4	3	6	3	3	4	5	5	6	5
Russia	18	0	1	6	6	2	2	1	3	1	1	2	2	2	1	7	6	6	7	5	6	6	7	6
Russia	23	0	1	6	6	3	3	2	1	2	2	2	1	3	1	6	6	4	5	5	5	4	6	6
Russia	19	0	1	4	3	4	4	2	2	4	1	3	1	4	2	4	1	1	2	2	2	1	5	5
Russia	24	0	0	4	4	6	5	4	4	4	2	4	4	5	3	1	3	1	1	3	3	5	4	2
Russia	37	1	1	5	5	6	6	2	1	2	2	1	2	3	2	4	4	4	4	4	4	4	5	5
Russia	26	0	0	6	5	5	5	1	1	1	1	3	2	5	5	4	6	4	7	4	5	6	7	7
Russia	35	0	0	3	3	6	6	2	2	2	2	2	2	2	2	3	2	3	3	2	2	3	4	3
Russia	48	0	0	7	6	6	4	2	2	2	3	2	1	6	2	3	4	4	3	5	2	5	7	7
Russia	50	0	0	6	5	7	7	2	1	3	5	1	2	6	1	6	1	4	4	4	4	4	1	1
Russia	42	0	0	1	1	7	7	7	3	7	6	6	6	7	6	1	1	1	1	1	6	7	1	1
Russia	24	1	0	5	4	5	4	4	4	3	1	2	2	3	5	4	6	4	6	4	6	6	6	6
Russia	29	0	0	3	3	7	7	3	3	1	5	3	3	5	3	4	5	3	5	4	4	5	5	3
Russia	65	0	0	5	5	7	5	3	2	3	2	3	2	6	3	5	4	3	4	3	4	4	5	5
Russia	23	0	1	6	6	5	5	1	1	2	1	1	1	3	1	6	6	6	6	6	6	6	6	6
Russia	29	1	0	5	5	6	6	2	2	1	2	1	2	1	4	6	6	6	5	6	5	5	6	6
Russia	35	1	0	4	2	7	7	4	4	4	5	7	3	4	5	4	4	4	2	2	6	2	1	2
Russia	33	0	0	4	3	7	7	4	5	5	7	5	3	7	4	7	6	6	5	6	5	6	2	1
Russia	26	0	0	7	7	5	3	4	2	1	3	1	1	1	1	6	3	6	6	6	4	3	5	6
Russia	30	0	0	5	5	6	5	3	2	3	2	4	3	4	3	4	5	4	4	5	4	5	4	5
Russia	18	1	0	4	4	7	7	3	2	3	4	1	3	4	3	3	4	3	4	3	2	2	6	7
Russia	36	0	0	4	4	7	4	1	1	2	1	1	1	1	6	4	4	5	4	4	4	7	7	7
Russia	18	0	1	4	4	7	5	4	4	1	4	5	5	2	3	4	6	4	5	4	5	5	4	6
Russia	22	0	1	2	2	5	4	2	2	3	3	3	2	6	2	3	3	3	3	3	3	3	4	4
Russia	33	0	1	4	6	6	6	4	3	2	4	1	4	3	1	4	5	3	4	1	6	6	4	2
Russia	18	0	1	4	4	6	2	2	2	2	2	2	2	2	3	3	4	3	4	3	5	5	5	6
Russia	34	0	0	1	1	7	7	7	7	7	7	7	7	7	7	1	1	1	1	1	7	7	1	1
Russia	39	1	0	5	5	4	2	1	1	2	2	1	1	3	1	3	4	2	4	4	4	5	5	3
Russia	23	0	0	7	7	7	3	2	1	1	1	1	1	1	2	6	6	7	7	7	1	3	4	4
Russia	33	0	0	5	5	7	7	4	3	4	1	3	2	2	1	5	4	4	4	5	4	5	6	5
Russia	22	0	1	5	1	4	2	1	1	2	1	1	1	2	1	2	3	2	3	1	3	2	6	6
Russia	18	0	1	6	6	7	7	2	1	2	2	3	4	4	3	5	4	4	4	5	6	6	6	4
Russia	31	0	0	5	7	7	6	1	1	1	5	1	3	7	3	6	7	2	5	2	2	4	6	6
Russia	35	0	0	6	5	5	4	4	3	7	2	4	3	4	3	4	4	2	5	4	3	3	2	1
Russia	30	0	0	7	7	7	7	4	3	3	2	4	4	5	4	4	4	5	4	4	4	7	2	4
Russia	55	0	0	5	4	5	4	4	5	4	7	4	3	3	3	5	5	4	4	4	1	1	4	2
Russia	45	0	0	4	1	7	7	4	6	4	7	4	4	4	4	2	4	2	1	1	4	4	1	1
Russia	32	0	0	2	1	6	7	5	5	6	4	7	6	7	4	7	4	6	6	1	6	7	1	2
Russia	28	0	0	4	4	5	5	3	2	2	3	3	5	4	3	5	5	5	4	4	4	5	6	4
Russia	31	0	0	1	1	7	7	4	4	6	4	6	1	7	3	5	7	7	1	1	1	7	1	1
Russia	35	0	1	2	2	5	3	1	1	3	1	1	3	5	3	5	4	2	5	2	4	5	5	5
Russia	24	0	0	6	4	6	5	2	3	4	2	3	2	3	2	4	4	4	4	3	4	4	3	2
Russia	23	0	0	5	5	7	3	1	1	1	1	2	1	1	1	2	1	1	1	2	1	1	3	5
Russia	20	0	1	4	4	6	4	3	3	3	3	3	3	3	4	5	5	4	4	2	2	5	6	5
Russia	25	1	0	4	4	4	5	2	1	3	4	1	1	2	2	6	6	7	6	3	4	4	4	4
Russia	18	0	1	6	6	6	5	6	6	4	5	3	2	6	6	5	6	4	5	5	6	6	4	3
Russia	37	0	0	4	3	7	6	4	2	7	4	4	4	5	4	2	6	2	2	2	4	4	1	2
Russia	43	0	1	2	2	4	4	3	2	4	2	2	2	5	4	2	2	2	1	1	3	3	1	2
Russia	17	0	0	7	7	7	6	2	1	1	7	3	1	1	1	6	1	5	6	6	3	7	7	7
Russia	23	0	1	6	6	7	4	1	1	2	3	1	1	2	1	5	6	6	6	6	4	6	7	7
Russia	46	0	0	5	5	7	7	3	2	5	5	1	1	6	1	5	7	5	5	4	4	4	3	5
Russia	38	0	0	4	2	6	5	4	4	3	4	4	5	6	5	4	3	4	5	3	4	6	3	4
Russia	55	0	0	2	2	7	6	4	4	4	5	5	4	6	4	1	2	1	1	2	3	5	3	3
Russia	31	1	1	5	4	5	4	2	2	3	2	4	3	5	5	4	4	2	2	2	5	4	3	2
Russia	34	1	0	7	7	3	3	3	3	1	6	4	3	5	7	7	7	7	7	3	1	5	1	4
Russia	46	0	0	4	4	3	1	1	1	1	1	1	1	1	1	4	4	4	4	4	1	1	7	7
Russia	25	1	0	7	7	1	2	1	1	4	1	2	1	2	2	2	6	2	2	5	6	4	2	1
Russia	16	0	0	3	4	4	5	1	1	4	3	1	1	3	1	3	2	5	3	2	2	2	5	5
Russia	29	1	0	7	6	3	2	2	1	2	1	1	2	2	2	6	2	6	5	5	6	6	6	5
Russia	41	0	0	5	4	7	7	3	4	4	3	4	4	5	2	5	5	4	5	4	4	5	4	5
Russia	43	0	1	2	2	7	7	3	2	2	4	4	1	4	2	6	6	6	3	2	4	7	6	7
Russia	32	0	0	2	2	5	4	2	4	3	2	5	4	6	2	2	1	1	1	1	5	4	2	2
Russia	21	1	1	7	7	6	3	1	1	1	1	1	1	1	1	4	7	4	4	4	1	1	7	7
Russia	27	1	0	1	6	5	6	3	3	3	1	4	2	2	2	1	7	1	1	1	5	5	7	7
Russia	17	1	0	5	5	5	5	3	2	2	3	2	3	3	3	3	3	3	3	3	2	5	3	3
Russia	40	1	0	4	4	6	6	2	4	2	2	1	2	3	2	3	3	2	4	4	5	5	5	5
Russia	35	1	0	6	6	6	6	3	1	1	1	1	3	1	1	5	7	5	5	6	3	5	6	6
Russia	52	1	0	7	7	7	7	1	1	1	4	1	1	1	1	4	7	1	1	7	2	2	1	1
Russia	61	1	0	7	6	7	7	2	2	6	7	3	2	6	2	4	4	4	4	4	7	7	6	6
Russia	52	1	0	7	7	1	4	1	1	1	1	1	1	1	1	5	1	5	5	5	2	2	7	7
Russia	64	1	0	5	5	5	4	2	2	2	2	3	1	4	1	5	6	6	6	5	3	3	7	1
Russia	30	1	0	7	7	1	1	1	1	1	1	1	1	1	1	7	7	7	7	7	1	6	7	7
Russia	18	1	1	5	5	2	3	1	1	1	1	1	1	1	1	5	6	5	6	6	2	6	6	6
Russia	17	0	0	7	7	3	4	1	1	1	1	1	1	1	4	6	6	6	7	7	4	1	7	7
Russia	27	0	0	7	7	6	6	1	1	1	2	1	1	1	1	6	6	6	6	6	2	6	6	6
Russia	32	0	0	7	7	7	4	2	1	3	1	1	1	2	1	6	3	6	6	6	1	3	7	6
Russia	32	1	0	1	1	7	7	7	7	1	7	5	7	7	7	7	7	7	7	1	7	7	1	1
Russia	47	1	1	5	5	6	4	1	2	1	4	2	1	3	1	6	6	6	6	5	5	5	6	3
Russia	34	0	0	6	3	7	7	5	5	2	4	4	3	4	4	4	1	3	6	1	5	5	3	7
Russia	30	0	0	6	6	7	7	4	6	5	5	5	5	5	4	2	2	1	1	1	2	5	2	2
Russia	45	0	0	1	1	6	6	1	3	6	7	4	2	5	3	1	1	1	1	1	3	5	1	1
Russia	25	1	1	6	5	7	6	2	2	1	2	2	3	5	2	4	5	4	4	4	4	5	3	2
Russia	21	0	1	6	6	5	2	2	5	2	2	1	2	2	3	6	5	6	6	5	6	6	6	6
Russia	32	0	0	4	4	6	6	5	4	4	5	5	7	5	6	4	4	4	4	4	4	4	4	4
Russia	23	1	0	6	5	7	5	1	1	1	2	3	1	3	1	7	7	6	5	5	5	5	5	7
Russia	44	1	0	2	2	6	6	4	5	4	5	4	2	6	4	3	4	4	4	4	5	5	2	2
Russia	20	0	1	7	7	7	5	1	1	1	3	1	1	1	1	5	4	3	5	3	5	5	7	7
Russia	29	0	0	6	6	7	4	1	1	3	1	2	4	2	2	5	4	4	5	5	5	5	6	6
Russia	30	1	0	6	2	5	1	3	4	5	1	1	1	5	5	1	4	4	1	1	3	4	4	4
Russia	27	0	0	6	3	6	4	2	1	1	3	1	1	6	2	5	5	4	4	6	5	5	3	4
Russia	26	1	0	5	5	3	4	2	2	2	2	1	1	2	2	4	5	3	5	4	4	5	7	7
Russia	34	1	0	5	7	7	7	1	2	3	4	2	3	3	1	6	5	6	5	6	4	4	5	6
Russia	23	0	1	3	4	5	4	3	3	5	4	2	2	5	2	3	2	4	4	3	2	4	4	2
Russia	51	1	0	1	1	7	7	4	4	3	6	6	5	7	4	4	4	1	1	1	4	5	1	1
Russia	22	0	0	4	1	6	6	1	1	4	2	3	3	2	1	3	3	3	3	3	4	4	2	6
Russia	30	1	0	1	1	7	7	6	5	4	7	6	7	7	7	1	1	1	1	1	4	7	1	1
Russia	38	0	0	5	4	2	2	1	1	4	1	1	1	2	3	4	1	2	6	2	5	7	7	7
Russia	35	0	0	5	5	5	5	3	3	1	2	4	2	4	2	5	5	4	5	4	1	4	3	4
Russia	29	1	0	5	5	5	5	3	2	3	2	3	2	5	3	5	5	3	5	5	3	5	5	5
Russia	46	0	0	7	5	7	7	1	1	1	1	1	1	1	1	7	5	5	7	7	3	3	7	7
Russia	30	1	0	6	6	4	3	1	1	2	3	1	1	2	3	3	5	2	6	3	5	5	3	5
Russia	35	1	0	1	1	5	2	2	6	4	1	1	5	1	1	2	2	2	2	2	1	1	1	1
Russia	23	1	0	4	4	7	7	7	4	1	7	3	7	4	4	4	4	4	4	4	4	5	6	4
Russia	49	0	0	2	3	7	5	3	6	4	5	5	3	6	6	4	4	3	1	2	2	3	3	3
Russia	29	1	0	5	5	7	4	4	3	2	5	4	4	3	4	3	4	1	3	3	2	2	1	3
Russia	31	0	0	2	2	4	4	3	5	4	4	4	5	4	6	1	1	1	1	1	4	5	1	1
Russia	49	0	0	4	3	7	7	3	4	5	4	3	5	5	4	3	3	4	2	3	2	2	3	3
Russia	21	0	1	5	5	7	5	5	5	4	4	5	5	4	5	7	6	5	5	5	5	5	4	3
Russia	38	1	0	1	1	1	1	1	1	3	1	1	1	3	1	2	1	5	1	1	1	1	5	5
Russia	24	0	1	5	5	6	4	3	1	3	2	2	2	4	3	3	2	2	4	3	3	4	5	5
Russia	43	1	0	7	7	7	7	1	2	1	1	1	7	1	1	7	7	7	7	7	7	7	7	7
Russia	64	1	0	4	4	4	3	2	2	1	2	2	2	2	2	4	5	5	5	4	4	5	4	6
Russia	27	0	0	5	3	7	5	3	3	1	4	4	3	3	4	2	2	3	3	2	4	4	2	2
Russia	25	0	0	5	5	6	5	5	3	3	2	2	2	2	3	4	4	4	6	5	1	5	5	5
Russia	18	0	0	2	3	6	5	3	1	4	1	4	3	3	2	4	4	4	5	4	4	5	4	2
Russia	21	1	1	5	1	2	1	3	1	2	1	1	4	2	3	5	3	5	6	3	5	5	5	4
Russia	35	0	0	4	4	5	5	1	3	1	2	1	1	2	3	4	3	3	4	4	1	2	2	2
Russia	24	0	0	7	7	7	7	1	1	1	3	1	4	6	1	7	7	7	7	7	5	6	7	7
Russia	26	1	0	4	4	5	3	2	3	3	4	3	3	2	3	5	5	5	5	5	5	5	5	5
Russia	28	1	1	4	4	7	7	2	1	1	1	1	4	3	1	4	5	4	4	4	3	6	7	7
India	24	0	1	4	4	4	4	4	4	4	4	4	4	4	4	4	4	4	4	4	4	4	4	4
India	43	0	0	7	2	7	5	2	2	1	5	2	1	5	5	7	5	5	6	2	6	7	7	7
India	29	1	0	7	7	7	7	6	2	2	4	4	3	1	4	7	7	7	7	7	6	6	6	5
India	40	1	0	4	4	7	7	6	5	6	4	4	5	5	5	5	5	5	5	5	5	5	4	4
India	29	1	0	2	5	7	7	6	6	3	7	6	6	2	5	6	5	6	5	5	6	4	5	4
India	22	0	1	5	4	5	3	4	4	3	4	3	5	4	5	3	5	4	4	5	4	5	3	4
India	27	1	0	6	6	6	6	6	6	3	6	5	5	3	6	6	6	6	6	5	6	6	5	5
India	20	1	1	5	6	7	6	1	2	2	4	2	4	1	3	5	6	4	5	7	5	5	7	6
India	22	1	0	7	5	7	5	2	3	3	1	6	2	3	4	5	6	5	6	5	3	3	5	6
India	29	0	0	6	6	7	7	5	3	5	5	6	5	1	5	7	7	6	6	6	2	7	6	7
India	24	1	1	7	7	7	7	6	2	5	3	4	4	5	4	6	7	7	7	7	7	7	7	7
India	26	1	0	7	7	1	1	1	1	7	1	1	1	1	1	7	7	7	4	7	6	6	7	7
India	35	1	0	5	4	7	7	4	4	5	6	5	7	3	7	5	5	4	4	4	4	4	5	5
India	20	1	1	6	4	7	4	3	5	2	3	4	5	5	3	4	5	5	4	5	3	4	5	5
India	31	1	0	6	6	7	7	3	2	2	2	2	2	2	6	4	5	5	5	6	5	6	1	5
India	25	1	1	7	7	7	7	7	7	1	7	6	7	2	5	6	6	4	7	6	5	5	5	6
India	27	1	0	7	7	7	7	6	4	1	5	4	4	3	4	5	6	6	5	6	5	5	7	6
India	30	1	0	7	5	7	7	7	5	5	7	7	5	6	7	7	7	7	7	7	4	4	7	7
India	23	1	0	7	5	7	7	7	6	2	7	5	5	1	5	6	6	6	6	6	6	6	4	5
India	25	1	0	1	7	7	7	7	7	1	7	7	7	1	7	7	7	7	7	7	7	7	3	7
India	28	0	0	7	7	7	7	6	5	5	7	6	6	5	3	7	7	6	6	6	6	6	6	6
India	29	1	0	7	7	7	7	7	6	2	5	5	5	3	5	4	6	7	5	7	6	3	6	5
India	24	0	0	6	6	6	6	5	5	5	4	4	3	3	4	5	5	2	6	5	5	5	6	6
India	26	1	0	7	6	6	7	6	7	2	7	6	7	1	6	7	6	7	6	7	7	6	7	6
India	23	0	0	7	7	7	7	7	5	3	7	7	5	5	5	7	7	7	7	7	5	5	7	7
India	28	0	0	4	4	7	7	4	2	2	4	3	4	3	4	5	6	4	4	5	5	5	6	6
India	24	1	1	6	7	7	2	5	5	2	5	5	4	1	6	5	6	6	5	6	5	5	7	7
India	30	1	0	1	1	1	7	1	1	7	1	1	1	7	1	1	1	1	1	1	1	1	7	1
India	38	1	0	7	7	7	7	7	7	1	7	7	7	1	7	7	7	7	7	7	7	7	7	7
India	18	1	1	2	6	6	6	6	6	1	7	6	7	4	5	6	6	6	5	7	6	5	6	6
India	21	1	1	6	6	6	6	6	6	2	6	5	5	5	6	6	5	5	4	4	6	7	3	5
India	19	1	1	7	7	7	7	7	7	1	7	7	7	1	7	7	7	7	7	7	7	7	7	7
India	19	1	1	5	5	7	6	5	3	4	5	3	3	4	3	7	6	5	6	4	4	5	6	5
India	25	0	1	4	6	7	6	6	6	3	4	5	5	3	6	6	6	5	6	5	6	5	5	5
India	29	1	0	7	7	7	7	7	7	2	7	7	6	2	7	6	7	5	6	6	7	5	7	6
India	27	0	0	4	4	7	7	5	6	4	7	7	5	5	6	4	5	3	5	3	6	6	2	2
India	64	1	0	6	6	7	7	6	4	2	5	4	3	4	5	5	5	5	5	6	6	6	5	5
India	32	1	0	5	6	7	4	1	3	2	2	2	1	1	1	7	6	3	2	2	3	2	7	7
India	30	0	1	3	3	2	2	2	2	6	2	2	2	6	2	4	4	4	4	4	3	3	3	3
India	38	1	0	6	6	6	5	7	6	2	5	6	5	2	7	7	6	7	6	6	6	6	5	6
India	42	1	0	7	7	7	7	6	5	1	5	5	5	2	5	6	6	7	6	6	6	6	7	7
India	24	1	1	7	7	7	6	5	3	5	2	3	3	1	4	7	7	7	6	6	5	5	7	7
India	28	1	0	6	6	7	7	5	4	2	5	5	5	4	5	6	6	2	6	6	6	6	3	3
India	25	0	0	4	4	1	1	1	1	7	1	1	1	7	1	1	1	4	3	4	7	6	4	5
India	32	1	0	3	2	1	1	1	1	6	2	1	2	5	2	1	7	6	6	7	2	3	1	3
India	25	1	0	7	6	7	7	6	6	1	6	7	6	2	7	7	6	6	6	6	6	7	6	7
India	48	1	0	7	7	3	4	5	6	3	4	7	7	4	7	7	7	7	7	7	4	7	6	6
India	19	1	1	5	7	6	6	5	6	1	7	6	6	3	5	5	5	5	5	4	5	6	6	3
India	21	1	0	7	7	7	7	7	7	1	7	7	7	1	7	7	7	7	7	7	7	7	7	7
India	21	1	1	4	4	7	5	3	1	6	6	3	6	5	3	5	3	4	3	2	1	2	6	7
India	21	1	0	7	7	7	7	7	7	1	7	7	7	1	7	7	7	7	7	7	7	7	7	7
India	18	1	1	5	5	7	7	3	2	3	4	4	5	2	5	4	5	3	4	4	6	6	6	6
India	25	1	0	7	1	7	5	1	1	1	7	5	7	2	5	7	7	4	4	4	6	6	1	4
India	35	0	0	7	7	1	1	1	1	1	1	3	7	1	7	7	7	7	7	7	7	7	7	7
India	21	1	1	7	7	5	5	5	4	3	1	7	1	6	3	6	3	1	5	6	5	5	4	2
India	34	1	0	7	7	7	7	7	7	7	7	7	4	7	6	7	7	7	7	7	5	7	4	7
India	22	1	1	4	4	7	7	6	2	4	4	4	4	4	4	4	4	4	4	4	6	4	4	4
India	28	0	0	7	7	7	4	3	1	1	4	1	1	1	5	7	7	7	7	7	7	7	4	4
India	33	1	1	3	7	7	7	5	5	4	6	5	6	3	6	6	5	5	4	6	4	5	5	6
India	39	1	0	7	7	7	7	6	6	4	7	6	6	6	6	7	7	7	5	7	6	6	1	6
India	32	1	0	5	7	7	7	5	7	2	6	1	6	1	7	7	6	5	6	6	7	7	7	7
India	20	1	1	6	6	7	5	5	3	2	4	2	7	4	4	6	6	3	5	5	6	4	6	6
India	27	1	0	7	7	7	7	2	7	1	7	3	2	2	3	7	7	1	7	7	3	1	7	7
India	28	1	0	7	7	7	7	7	7	1	7	1	7	1	7	7	7	7	5	7	7	7	7	7
India	34	0	0	7	7	7	7	6	6	2	6	6	6	2	6	4	7	7	4	2	1	1	6	1
India	18	1	1	6	5	7	4	4	6	5	4	2	1	1	6	7	5	5	7	6	5	5	7	5
India	50	1	0	7	7	7	7	7	7	2	7	7	6	3	6	7	7	2	7	7	6	5	1	6
India	34	1	0	6	6	6	6	6	6	2	6	6	6	2	6	6	6	6	6	6	6	6	6	6
India	22	1	1	4	6	7	5	1	4	4	1	3	3	5	5	5	5	4	5	5	5	4	5	5
India	31	1	0	6	6	6	6	6	6	3	6	6	6	2	6	6	6	6	6	7	5	7	6	6
India	41	1	0	5	6	7	7	6	5	3	5	5	5	3	4	7	6	5	5	6	6	6	6	6
India	31	1	0	7	5	6	6	5	5	3	4	5	6	4	3	6	5	5	6	5	6	6	4	4
India	24	1	0	7	7	7	7	7	6	3	7	6	5	2	6	5	5	4	5	4	5	5	6	6
India	29	1	0	5	5	5	5	5	5	3	5	5	5	4	4	5	4	5	5	5	5	4	4	4
India	26	1	0	7	7	7	7	5	5	1	5	6	7	2	7	7	7	5	7	5	4	7	7	7
India	38	1	0	6	5	7	6	4	5	5	6	6	6	5	3	6	6	6	5	5	4	5	6	5
India	34	1	0	6	6	7	7	7	6	7	3	7	5	3	5	6	6	6	6	6	7	7	7	6
India	26	0	0	6	6	5	5	4	3	1	5	5	5	3	5	7	7	7	7	7	5	5	6	5
India	21	1	1	6	7	7	7	3	3	2	4	4	3	4	3	5	4	4	5	4	4	5	7	7
India	27	1	0	1	1	2	7	1	2	7	2	2	2	6	2	1	1	1	1	1	2	1	1	1
India	33	1	0	7	7	3	2	1	1	7	1	2	1	3	4	4	4	3	5	7	3	3	7	7
India	28	1	0	1	1	7	7	6	5	4	4	4	4	4	4	3	4	5	4	4	1	2	2	2
India	25	1	1	3	4	7	7	3	5	3	2	3	5	3	4	3	4	5	5	4	3	5	3	5
India	23	1	1	5	6	7	7	6	6	6	6	6	6	4	6	6	7	4	5	6	6	6	5	5
India	24	1	1	6	7	7	7	4	6	7	7	7	7	7	4	6	6	6	4	2	6	6	4	4
India	25	1	1	7	7	1	1	2	3	4	1	3	1	1	2	7	7	7	7	7	1	7	7	7
India	27	1	0	7	1	7	7	7	7	3	7	7	7	5	6	4	5	6	4	4	7	7	2	2
India	24	1	1	7	5	7	7	7	7	2	7	7	7	4	7	5	5	5	5	5	5	5	6	6
India	23	1	1	5	5	6	6	3	5	2	3	5	6	3	5	5	5	3	4	5	5	5	6	7
India	25	1	0	7	7	7	7	7	5	1	6	5	7	5	1	7	7	7	7	7	7	7	5	5
India	23	1	0	7	7	7	7	7	7	1	7	7	7	1	7	7	7	7	6	7	7	7	7	7
India	36	0	0	7	5	7	7	7	7	7	7	7	6	7	6	7	7	7	7	7	7	7	1	1
India	27	1	0	7	7	7	7	1	1	1	3	4	1	3	4	4	7	4	4	4	6	6	4	4
India	52	0	0	2	7	1	2	4	6	3	7	7	7	7	7	7	6	3	7	7	7	3	6	4
India	34	1	0	7	5	7	6	4	4	4	3	3	3	2	5	5	6	5	6	6	5	5	6	6
India	31	1	0	7	7	7	7	5	3	2	6	3	1	3	4	5	5	5	5	6	6	6	7	6
India	32	1	0	7	7	7	7	5	2	2	5	2	1	3	3	6	6	6	6	5	6	6	6	6
India	24	1	1	5	6	7	7	6	6	3	5	4	5	6	6	5	5	6	6	3	6	7	6	6
India	29	1	0	7	7	7	7	7	7	1	7	7	7	7	7	7	7	1	7	7	7	1	1	1
India	33	0	0	7	7	7	7	2	4	4	4	4	5	3	6	7	7	1	6	7	7	6	7	6
India	26	1	1	6	6	6	6	6	6	2	6	6	5	2	5	6	6	6	6	6	6	6	6	6
India	23	1	0	6	4	7	7	6	6	3	6	6	5	4	6	4	3	6	4	5	5	5	5	4
India	31	1	0	6	7	6	6	6	7	2	7	7	7	2	7	7	7	7	7	7	7	6	6	5
India	30	1	0	7	6	6	6	5	5	6	7	7	2	1	7	7	7	6	6	6	3	1	6	6
India	18	1	1	7	7	7	7	2	2	1	7	3	1	2	2	7	7	6	7	7	6	5	6	7
India	28	1	0	1	1	1	1	1	1	7	1	1	1	7	1	1	1	1	1	1	1	1	1	1
India	35	1	0	7	6	7	6	6	6	4	6	6	5	4	5	6	5	6	6	6	5	5	6	6
India	34	0	0	7	3	7	7	5	5	5	6	6	4	6	4	7	7	3	6	3	3	5	5	5
India	36	1	0	6	6	7	7	6	6	4	7	6	5	4	6	6	6	6	5	6	5	5	5	5
India	21	1	0	7	7	7	7	4	5	1	7	4	7	7	4	4	4	2	7	7	7	4	3	4
India	29	1	0	7	7	7	7	6	5	3	7	7	6	6	4	7	7	7	4	7	4	4	4	4
India	25	1	0	7	7	6	6	6	6	2	6	6	6	2	6	7	7	7	6	7	6	7	7	7
India	21	1	1	6	6	7	7	4	4	2	3	1	1	1	2	5	5	7	3	2	5	5	3	7
India	23	1	1	6	6	5	7	2	2	5	7	5	5	3	4	6	6	6	6	6	4	4	6	6
India	26	0	0	7	7	7	7	4	5	1	3	3	1	1	3	7	6	7	7	6	7	7	7	7
India	28	1	0	6	6	6	6	6	6	2	6	6	6	2	6	6	6	6	6	6	6	6	6	6
India	25	1	0	5	6	7	6	4	5	3	7	7	5	3	5	5	5	6	5	5	3	5	6	5
India	29	1	1	7	7	7	7	7	7	4	7	7	6	6	7	6	7	6	7	7	6	6	1	1
India	27	1	1	2	5	7	7	6	5	2	6	6	6	2	6	4	5	5	5	5	6	6	2	2
India	27	1	1	4	5	6	6	6	6	2	7	6	6	2	6	5	4	4	4	4	6	6	5	4
India	32	1	0	7	7	7	7	7	7	1	7	7	7	1	7	7	7	6	6	7	7	7	7	7
India	23	0	1	4	3	7	7	5	5	2	4	4	3	4	4	4	4	4	4	4	5	5	5	3
India	19	1	1	7	6	6	7	5	4	3	4	6	3	5	6	6	6	3	4	7	6	7	7	7
India	18	1	1	6	5	7	7	6	6	2	7	6	6	2	6	6	7	6	6	7	6	6	7	7
India	21	1	1	3	5	7	7	4	1	1	4	1	4	4	4	4	4	7	2	6	4	6	7	4
India	42	1	0	5	6	7	6	6	7	2	6	7	6	1	7	6	5	6	7	6	6	5	7	6
India	39	0	0	7	6	7	7	2	1	2	7	2	3	2	4	6	6	4	4	6	6	6	2	1
India	32	0	0	5	6	7	6	4	4	1	4	4	4	2	4	5	5	4	4	6	5	5	7	7
India	18	1	1	5	3	7	7	6	7	4	7	7	6	2	7	5	5	3	6	6	5	6	7	6
India	24	1	1	7	7	7	7	6	7	1	6	7	6	5	5	5	4	5	7	7	4	4	6	5
India	34	1	0	7	5	7	7	5	5	7	4	7	5	5	6	7	7	1	6	7	6	7	1	1
India	28	0	0	5	5	4	4	4	4	4	5	4	4	3	5	6	5	4	3	5	5	6	3	5
India	21	1	1	7	5	7	7	7	7	5	4	3	5	6	5	6	6	6	6	6	6	6	3	2
India	27	0	0	3	3	1	1	3	3	5	4	3	4	4	4	3	3	6	4	4	4	3	5	5
India	36	1	0	6	4	7	7	3	4	5	3	3	1	2	2	6	6	6	6	6	6	6	2	6
India	32	1	0	7	6	7	7	3	2	2	7	4	2	5	2	6	6	6	6	6	6	7	5	4
India	27	1	0	7	7	7	7	4	4	1	7	5	4	3	1	7	7	7	7	7	4	4	1	7
India	21	1	1	6	5	7	7	7	5	2	5	6	6	2	6	7	7	5	5	6	6	7	5	7
India	23	1	1	6	4	1	1	6	1	7	1	1	2	6	3	4	4	5	3	4	2	3	2	1
India	42	1	0	7	7	7	7	4	3	1	7	7	7	6	7	6	6	6	6	6	5	5	2	2
India	22	1	0	7	7	7	7	5	5	4	2	2	2	1	7	5	4	1	5	7	6	6	7	7
India	26	1	0	6	6	7	7	7	6	4	2	1	1	1	5	5	5	4	4	6	2	2	7	7
India	19	1	0	7	7	7	7	7	7	7	5	7	6	7	4	6	6	6	6	6	3	3	1	1
India	20	0	1	6	6	7	7	6	4	1	5	3	4	1	4	6	6	5	6	6	5	5	5	5
India	30	0	0	4	4	7	7	4	4	4	4	4	4	4	4	4	4	4	4	4	4	4	4	4
India	29	0	0	7	7	6	6	3	2	2	1	3	2	1	6	5	6	6	4	5	4	5	7	7
India	55	1	1	2	3	2	2	2	2	6	2	3	2	6	2	2	2	2	2	2	2	2	3	2
India	18	1	1	7	7	7	7	4	5	3	4	5	3	1	5	7	7	7	7	7	7	7	7	7
India	18	1	1	6	6	6	5	2	1	3	2	4	4	6	2	6	5	2	6	6	5	5	6	6
India	22	1	1	7	2	7	7	4	5	4	6	4	1	3	3	4	6	6	4	3	4	4	1	1
India	33	1	0	7	1	7	7	6	7	3	7	5	3	6	3	5	2	2	4	4	5	6	1	1
India	35	1	1	7	7	7	7	6	6	3	7	5	4	4	5	6	5	4	4	5	6	5	4	4
India	31	0	0	3	4	7	7	2	1	5	2	4	5	3	1	6	5	5	5	4	2	5	6	6
India	30	0	0	4	4	7	7	7	5	3	7	4	5	4	4	4	5	3	4	5	4	4	5	5
India	31	1	0	7	7	7	7	7	7	7	7	7	7	7	7	6	5	4	3	5	7	7	7	7
India	35	1	0	6	4	5	7	6	6	2	7	7	6	4	6	4	4	6	7	6	6	5	6	7
India	27	1	1	7	7	7	7	7	7	7	7	7	6	7	6	7	7	7	7	7	7	5	3	1
India	31	0	0	7	7	7	7	3	2	2	4	4	1	3	2	7	7	7	6	6	6	6	5	5
India	37	1	0	7	7	7	7	5	4	1	5	5	5	2	6	7	7	7	7	7	7	7	7	7
India	22	1	1	5	5	7	4	4	3	4	3	4	3	3	4	5	5	5	4	4	5	5	6	6
India	22	1	1	3	3	1	1	7	7	4	7	7	7	2	7	4	6	4	6	6	5	4	1	1
India	28	0	0	7	7	7	7	7	6	3	6	5	5	2	5	6	6	6	6	6	5	5	6	6
India	27	1	0	7	7	7	7	2	7	7	4	3	1	1	7	7	7	1	7	7	3	4	7	7
India	24	1	0	6	4	7	7	6	6	2	7	6	5	4	4	4	5	6	5	5	3	4	6	6
India	31	0	0	1	1	7	7	7	7	3	7	7	7	7	7	7	7	4	4	4	7	7	4	4
India	17	1	0	3	4	7	7	7	6	2	7	7	7	1	6	6	6	4	4	4	6	6	4	6
India	20	1	1	4	6	4	1	4	5	4	4	6	4	6	4	4	4	5	4	6	4	4	5	2
India	20	1	1	5	5	7	6	5	4	4	4	6	5	6	4	5	4	5	4	5	4	5	3	3
India	20	1	1	7	7	7	7	2	2	2	2	2	3	4	1	6	6	6	6	5	5	5	6	6
India	17	1	1	2	1	1	1	1	1	7	1	1	1	6	1	1	3	1	3	2	1	1	1	2
India	27	1	0	6	7	7	7	7	6	2	7	7	7	6	6	4	4	5	2	2	6	6	6	4
India	23	1	0	6	6	7	7	6	5	6	7	6	5	3	6	6	7	7	6	6	5	5	5	5
India	28	1	0	4	6	7	7	5	5	3	7	6	5	3	5	5	5	5	6	5	5	5	5	4
India	22	1	0	7	6	7	7	1	1	1	7	6	1	1	1	6	7	4	4	4	6	6	6	5
India	32	1	0	4	4	6	6	6	7	4	7	7	7	1	7	4	7	3	7	7	7	7	4	4
India	24	1	1	7	7	7	7	7	1	1	3	2	3	1	1	1	7	7	1	7	1	2	7	7
India	20	1	1	7	7	6	6	6	5	3	5	6	5	2	7	6	6	5	7	6	7	7	7	7
India	27	1	0	7	7	7	7	5	6	2	6	7	5	3	5	7	7	5	7	4	7	7	5	5
India	25	1	1	7	7	7	3	1	1	1	1	3	1	1	7	6	6	6	6	6	4	5	7	7
India	25	1	1	2	2	7	2	2	7	6	7	1	1	1	7	7	7	7	6	6	3	3	2	2
India	26	1	0	2	2	6	5	5	3	4	1	4	1	3	5	4	3	1	2	1	2	2	1	2
India	34	1	0	7	7	7	7	6	6	1	6	5	5	5	2	7	7	1	7	7	2	3	5	6
India	30	0	0	1	5	7	7	7	1	3	5	5	5	2	1	5	5	5	5	5	1	1	1	1
India	26	1	1	5	6	5	5	4	5	2	4	4	5	3	5	5	5	3	5	5	7	7	6	3
India	27	1	0	3	4	7	4	4	5	3	2	4	5	4	4	3	3	1	2	2	5	5	4	3
India	22	1	0	2	3	7	7	2	3	2	5	5	3	3	6	7	6	3	3	4	6	6	4	5
India	25	1	0	7	7	7	7	4	4	2	7	3	4	6	6	6	6	6	5	6	5	6	3	6
India	29	1	0	4	4	7	7	6	6	2	7	6	6	6	2	4	4	4	4	4	5	4	4	4
India	21	1	1	4	3	1	7	5	4	5	5	3	2	3	2	5	3	3	6	3	3	5	3	2
India	21	1	1	7	6	7	7	5	6	1	5	6	6	7	6	4	6	5	6	7	6	4	7	3
India	20	1	1	6	6	7	7	5	5	2	7	6	6	6	5	5	6	4	4	4	4	5	4	5
India	21	1	1	4	2	7	7	4	3	2	3	3	3	1	4	7	7	7	6	7	1	1	4	2
India	28	1	0	7	7	7	7	7	7	1	7	7	7	1	7	7	7	7	7	7	7	7	7	7
India	34	1	0	7	7	7	7	6	6	2	6	6	6	6	7	6	6	2	6	7	6	6	2	2
India	25	1	1	7	4	7	7	4	4	1	6	3	2	5	3	4	5	4	4	7	4	4	7	6
India	24	1	1	5	4	7	7	6	5	2	5	5	6	3	4	3	4	6	5	3	5	3	7	5
India	20	1	1	7	6	7	7	6	6	2	7	7	7	3	6	7	7	2	4	5	6	6	7	6
India	35	1	1	6	6	5	6	5	5	3	6	5	6	4	5	5	5	6	6	4	5	6	3	3
India	27	0	0	6	6	5	6	4	5	2	6	5	4	4	4	5	5	5	5	5	4	6	6	6
India	32	1	0	6	7	6	7	2	5	4	6	2	3	6	3	5	7	6	5	6	5	6	5	6
India	20	1	1	7	7	7	6	7	7	2	6	7	7	2	6	6	7	6	6	7	6	6	6	7
India	23	0	1	5	4	7	7	5	7	4	3	6	7	5	7	5	5	3	4	4	5	5	7	4
India	27	1	0	6	6	2	4	3	6	2	3	2	3	6	7	5	7	7	6	5	2	2	6	6
India	29	1	0	7	7	5	7	5	5	3	7	5	5	6	7	5	6	5	5	5	7	7	7	5
India	23	0	1	5	4	6	6	6	5	4	3	5	5	4	6	4	5	4	4	4	5	5	4	4
India	32	1	0	6	7	6	7	2	3	3	6	2	3	2	2	5	6	5	7	6	5	6	7	5
India	27	1	0	5	5	7	7	5	6	3	6	5	4	2	6	6	7	7	5	6	4	3	7	6
India	24	1	0	6	7	7	7	5	5	2	5	6	3	4	6	7	6	6	7	6	6	5	7	6
India	26	1	0	7	7	7	7	6	6	2	7	7	6	3	6	6	7	7	6	7	7	7	7	7
India	39	1	0	7	6	7	7	6	6	1	6	5	6	1	6	6	6	7	6	6	6	6	7	7
India	25	1	0	6	4	7	7	2	2	2	5	4	3	2	2	5	5	3	5	4	2	3	4	4
India	30	0	0	4	4	7	7	7	1	4	6	4	7	4	4	4	5	5	5	5	4	6	4	4
India	20	1	0	7	7	7	7	5	5	2	6	7	6	5	6	6	7	6	6	4	7	6	7	7
India	20	1	1	7	4	7	7	2	1	1	3	4	3	2	4	4	4	4	4	4	4	4	7	7
India	20	1	1	7	7	7	7	1	1	2	3	4	4	2	5	4	4	4	4	4	4	4	7	7
India	26	1	0	7	7	7	7	7	7	1	7	7	7	1	7	7	7	7	7	7	7	7	7	7
India	34	1	0	6	5	5	6	5	6	2	5	6	5	4	5	5	6	5	5	7	5	6	5	4
India	31	1	0	6	2	6	6	2	6	2	6	6	2	2	6	6	6	2	2	2	2	2	2	6
India	19	1	1	6	4	7	7	4	5	2	6	5	3	4	5	7	2	3	4	6	6	6	4	4
India	20	1	1	5	4	7	7	5	4	3	5	4	5	3	4	4	6	5	5	5	5	5	5	4
India	32	1	0	6	6	7	7	6	5	6	7	6	7	5	6	3	6	5	6	5	1	1	2	2
India	24	1	0	7	7	1	1	4	4	5	2	5	6	3	5	7	7	5	6	5	6	5	6	6
India	21	0	1	7	6	7	7	5	3	2	6	5	3	3	1	6	7	6	6	6	2	7	7	6
India	36	1	0	7	7	7	7	6	7	7	7	6	4	6	7	7	7	7	7	7	7	7	7	6
India	19	1	1	5	4	7	7	5	4	4	5	4	5	4	4	4	4	5	4	4	3	3	3	3
India	24	0	1	7	5	7	7	3	7	3	7	7	1	7	7	7	7	7	7	7	7	7	4	4
India	32	1	0	6	4	7	7	6	5	5	7	6	7	6	6	6	6	5	6	5	2	2	2	3
India	27	1	0	4	6	7	7	5	3	5	2	4	6	4	5	7	2	5	5	6	6	4	6	6
India	33	1	0	7	6	7	7	6	6	2	2	2	2	1	7	7	7	6	6	7	7	7	7	7
India	24	1	1	7	5	7	6	6	2	3	4	3	3	3	4	6	6	4	7	6	4	5	7	6
India	18	0	1	7	6	7	5	5	5	1	5	5	4	3	5	6	6	5	5	6	5	5	6	6
India	36	0	0	7	7	7	7	5	3	3	7	5	4	3	5	6	7	6	6	7	6	7	6	6
India	31	0	0	7	6	7	7	6	5	3	6	7	5	5	6	6	6	3	5	6	3	5	4	5
India	19	1	1	7	7	7	7	3	5	4	6	7	4	7	6	7	7	7	6	7	4	5	7	1
India	28	1	0	4	3	1	1	4	4	1	2	1	1	5	1	4	3	4	4	7	1	7	4	4
India	22	1	1	7	7	7	7	2	2	2	4	4	4	2	3	7	7	7	7	7	6	6	7	7
India	42	1	0	7	5	7	6	5	4	2	7	5	4	5	7	5	6	7	6	6	2	5	2	3
India	24	1	0	4	4	7	7	4	4	4	4	4	4	4	4	4	4	4	4	4	4	4	4	4
India	40	1	0	5	5	6	6	4	4	5	5	4	2	5	4	5	5	6	6	5	5	4	4	5
India	32	1	0	6	6	6	6	6	6	2	6	6	6	2	6	4	4	4	4	4	6	6	6	6
India	28	1	0	7	6	7	7	5	5	2	7	7	5	3	5	6	5	4	5	6	5	6	2	5
India	21	0	1	7	4	7	4	4	4	4	5	4	4	5	5	4	4	4	4	4	4	3	4	3
India	32	0	0	5	1	7	7	4	3	1	4	3	2	3	4	3	5	7	6	1	3	3	4	6
India	19	1	1	7	7	7	7	6	3	1	7	3	1	3	1	7	6	7	3	6	6	6	6	5
India	36	1	0	4	2	7	7	5	4	3	6	4	4	3	6	3	4	4	4	4	4	5	2	2
India	26	1	0	1	1	1	1	3	2	7	1	1	6	4	7	1	1	1	2	1	1	1	2	5
India	22	1	1	7	7	7	7	7	7	1	7	7	7	1	7	7	7	7	7	7	7	7	7	7
India	18	1	1	5	5	5	5	1	2	1	2	1	1	1	3	5	7	1	4	5	5	4	7	6
India	44	1	0	4	5	7	7	6	5	3	7	5	5	7	6	5	7	6	5	7	5	6	1	3
India	39	1	0	5	6	7	7	5	5	1	5	6	6	1	6	4	7	7	7	7	4	5	4	5
India	50	1	0	6	6	7	7	6	6	2	7	6	6	4	5	6	6	6	6	6	6	6	6	6
India	26	1	0	6	6	7	6	2	1	1	4	2	2	1	2	6	6	6	6	7	4	6	7	7
India	25	1	0	7	7	7	7	3	3	6	7	6	2	7	4	3	7	6	6	7	4	7	1	3
India	25	1	0	5	5	7	7	4	3	2	5	5	3	3	6	4	6	4	2	4	4	4	1	3
India	18	1	1	7	7	7	7	5	5	4	7	7	3	5	6	6	7	6	6	7	7	7	7	7
India	18	0	1	6	6	7	7	7	5	3	5	5	3	4	3	6	6	6	6	6	6	5	5	5
India	25	1	1	6	7	7	7	6	6	4	6	5	5	4	4	5	6	6	6	6	4	4	4	4
India	41	0	0	6	4	7	6	4	2	1	4	4	1	3	1	6	5	6	4	4	5	5	7	7
India	29	1	0	7	7	7	7	5	1	1	4	2	1	2	4	7	7	7	7	6	7	7	7	7
India	25	0	0	6	6	7	7	6	6	2	6	6	6	2	6	6	6	6	6	6	6	6	6	6
India	42	1	0	7	1	7	7	7	6	4	7	4	4	7	7	7	6	1	6	1	4	6	1	1
India	52	1	0	4	5	7	7	5	4	5	5	3	4	7	6	6	7	5	4	5	5	4	3	5
India	28	0	0	6	6	7	6	6	2	2	6	4	2	4	2	6	6	6	6	6	5	5	6	6
India	26	1	1	7	5	7	7	6	7	6	6	5	4	6	5	5	6	4	4	5	4	6	7	4
India	30	0	0	5	6	5	5	5	5	5	4	4	5	3	3	5	4	6	3	7	3	5	6	5
India	29	1	0	5	5	7	7	4	6	3	5	6	3	4	3	6	6	5	6	5	1	1	6	6
India	26	1	1	6	6	7	7	6	7	6	6	5	5	6	5	4	4	4	4	4	4	4	6	6
India	33	1	0	6	5	6	5	4	3	1	2	3	3	2	4	4	4	5	4	5	5	5	7	5
India	24	1	0	7	6	7	3	4	5	2	6	5	4	2	4	4	6	5	2	6	5	4	6	6
India	35	1	0	7	4	7	7	7	7	2	6	6	5	4	5	7	1	1	7	3	7	7	4	7
India	30	1	0	7	7	7	7	4	2	1	5	2	2	3	2	7	7	7	7	7	5	6	7	7
India	23	1	1	6	6	7	6	6	7	2	1	6	1	2	1	6	6	1	6	6	1	1	6	6
India	24	1	1	7	7	7	7	7	4	3	7	5	4	4	6	7	7	1	7	7	7	7	5	4
India	23	1	0	5	6	7	7	5	5	2	7	6	5	2	5	6	6	4	6	3	6	6	4	2
India	20	1	1	7	7	7	7	7	7	7	7	7	7	7	7	7	7	7	7	7	7	7	1	1
India	20	1	1	7	7	6	7	5	6	3	5	7	6	3	6	7	3	7	6	6	6	5	7	6
India	22	0	0	7	6	7	6	2	1	1	2	2	1	1	2	7	6	4	6	6	5	5	6	7
India	26	0	1	6	5	7	7	5	4	4	4	4	3	7	4	4	4	4	4	4	4	4	3	3
India	30	1	0	5	4	7	7	5	4	5	4	5	5	5	5	5	5	6	7	4	5	5	1	4
India	48	1	0	6	6	6	6	2	6	3	6	5	6	1	5	6	5	5	6	4	6	5	6	6
India	19	1	1	7	7	7	7	6	3	6	6	6	2	6	3	7	7	6	5	6	5	7	2	2
India	27	1	0	7	7	7	7	4	3	3	6	5	3	1	6	4	5	5	5	6	2	4	7	7
India	20	1	1	6	6	7	7	3	3	3	1	1	1	3	3	6	2	2	2	2	3	3	6	6
India	34	1	0	7	5	7	7	3	5	2	5	6	1	6	6	6	5	6	6	5	6	6	6	6
India	26	1	1	4	4	7	7	4	5	5	6	5	6	4	4	4	4	4	4	4	4	4	4	4
India	32	1	0	5	5	7	6	3	3	6	6	4	3	3	6	4	5	3	4	5	4	4	3	3
India	21	1	1	6	6	6	7	1	1	1	5	4	4	2	7	5	6	6	6	5	5	6	7	7
India	34	1	1	6	6	7	7	6	6	3	6	5	6	2	5	6	6	5	6	6	6	6	7	5
India	26	0	1	7	7	3	7	5	6	7	1	5	5	6	4	4	5	5	5	5	7	6	1	1
India	24	1	1	6	5	7	7	4	4	7	7	7	7	1	1	4	3	1	4	7	7	4	7	4
India	24	1	1	7	7	7	6	5	4	5	2	1	1	6	3	6	5	4	3	2	4	5	6	6
India	24	1	1	6	6	7	7	4	5	3	6	6	6	4	5	6	5	5	5	6	6	5	6	5
India	29	1	0	7	7	7	7	7	7	3	7	7	7	5	6	7	7	7	7	7	2	3	3	2
India	22	1	0	7	5	7	7	4	1	1	6	4	3	1	7	7	7	7	7	7	4	5	7	7
India	22	1	0	7	4	7	7	3	2	1	6	5	7	1	6	7	7	7	7	7	7	7	7	7
India	36	0	0	7	7	7	7	5	5	1	7	7	4	1	6	7	7	7	7	7	6	6	7	7
India	32	0	0	7	6	6	7	4	5	2	4	3	3	3	4	6	7	7	4	5	3	2	6	6
India	25	1	0	5	5	7	6	4	4	3	7	3	4	3	4	6	6	6	6	4	4	5	3	4
India	20	1	1	7	7	7	7	1	3	3	7	6	3	1	4	4	1	6	5	4	7	7	7	7
India	54	1	0	7	5	7	7	6	6	5	5	5	5	6	7	7	7	7	7	5	6	6	2	2
India	39	1	0	7	7	7	7	6	6	2	7	7	6	3	6	5	6	4	6	7	7	2	2	5
India	32	1	0	6	4	7	7	6	6	2	4	1	4	6	4	4	5	4	5	4	4	5	5	5
India	33	1	0	7	7	3	7	6	5	3	7	7	7	1	7	7	7	1	7	7	7	7	5	7
India	28	1	0	6	1	7	6	6	5	4	5	4	3	1	7	1	6	7	6	7	6	5	7	6
India	25	1	1	6	6	7	7	6	4	3	7	7	5	4	4	6	7	7	7	7	4	5	7	6
India	36	1	0	7	7	7	7	5	3	4	3	3	2	3	3	7	5	3	4	4	5	3	7	6
India	23	1	1	7	1	7	7	7	7	7	7	6	5	7	7	4	7	3	7	7	7	7	1	1
India	45	0	0	6	6	7	7	5	6	7	7	6	3	6	4	4	6	7	5	4	5	5	3	2
India	42	1	0	6	4	7	7	6	5	2	4	5	4	3	5	6	6	1	6	6	6	6	5	6
India	25	1	0	4	2	7	5	3	2	1	5	4	4	3	4	3	4	5	3	3	4	3	3	5
India	21	1	0	6	6	5	7	2	3	2	5	4	5	2	6	5	4	4	4	4	4	5	4	4
India	21	1	1	7	7	7	7	7	4	1	7	5	7	1	4	7	7	7	7	7	7	7	4	4
India	20	1	1	7	7	7	7	5	5	1	5	7	6	1	5	5	5	6	7	7	3	5	5	7
India	23	1	1	4	4	7	7	5	1	7	1	1	3	1	1	7	7	1	1	6	7	7	6	5
India	45	1	0	5	4	7	7	5	6	2	7	4	4	2	2	6	4	4	5	4	2	3	4	4
India	34	1	1	4	5	7	7	5	5	3	4	5	3	4	5	5	5	5	4	5	6	6	4	3
India	26	1	0	7	7	7	7	7	7	7	7	7	7	7	7	7	7	7	7	7	7	7	1	1
India	33	1	0	6	5	6	6	3	3	4	5	4	2	4	4	5	6	6	4	5	6	6	7	7
India	21	1	1	7	5	7	7	5	4	1	7	5	4	1	7	7	3	6	7	7	7	7	7	6
India	20	1	1	6	5	7	7	4	4	3	7	6	5	4	4	5	6	6	5	5	5	4	6	5
India	52	1	0	6	4	7	7	6	6	2	5	5	5	6	4	5	6	5	5	4	5	6	4	4
India	20	1	1	7	7	7	7	5	3	3	7	4	1	4	4	7	7	3	7	7	3	6	1	7
India	29	1	0	7	7	7	5	1	1	1	1	1	1	1	1	7	7	7	7	7	5	6	7	7
India	27	1	0	6	6	6	6	6	6	2	6	6	6	2	6	6	6	6	6	6	6	6	6	6
India	27	1	0	1	1	7	7	7	1	7	7	5	4	3	3	7	7	6	7	6	7	6	1	1
India	31	1	0	4	6	7	7	6	6	2	7	7	7	6	5	5	4	6	5	6	6	6	2	3
India	29	1	0	4	5	7	7	2	3	4	2	3	4	3	4	5	5	4	4	5	4	4	4	5
India	25	0	0	7	6	7	7	1	2	1	6	3	5	1	6	5	5	1	3	1	3	4	7	7
India	28	1	0	7	7	7	7	7	7	7	7	7	7	7	7	7	7	7	7	7	7	7	1	1
India	25	0	0	7	7	7	7	7	7	2	7	7	7	7	6	6	7	1	1	7	5	5	7	6
India	25	0	0	7	7	7	7	7	7	2	7	7	7	7	7	5	7	1	1	7	1	1	7	7
India	31	1	0	5	5	6	6	5	4	1	4	4	1	4	2	5	5	4	4	5	1	1	7	4
India	25	1	0	7	7	1	1	6	2	2	6	5	6	3	3	5	7	3	5	5	5	1	6	5
India	42	0	0	6	6	7	6	1	4	2	3	3	4	2	4	5	6	6	5	5	5	3	6	6
India	27	1	0	5	5	7	6	3	4	3	6	5	2	4	4	6	6	7	6	6	5	6	6	5
India	25	1	0	7	6	4	1	1	5	3	4	4	2	6	2	6	6	6	6	6	6	6	2	2
India	23	1	0	6	7	6	7	5	4	7	7	1	5	1	6	4	6	1	6	6	6	5	7	4
India	21	1	1	7	7	7	7	5	5	4	6	5	1	1	6	7	5	7	7	7	7	5	7	7
India	30	1	0	7	7	7	7	7	7	1	7	7	7	1	7	7	7	7	7	7	7	7	7	7
India	38	1	1	5	5	4	4	5	5	4	5	5	5	4	4	4	4	4	4	4	5	5	5	5
India	32	1	0	7	7	7	7	7	7	1	7	7	7	1	7	4	6	4	4	4	7	7	7	7
India	19	1	1	7	7	7	7	5	5	5	4	4	5	3	4	7	7	7	7	7	6	6	5	5
India	22	1	1	7	6	7	3	3	2	1	1	1	1	1	3	5	5	4	5	5	6	6	7	7
India	20	1	1	5	4	7	7	7	7	6	7	7	6	7	7	5	3	5	5	5	7	7	1	2
India	31	1	0	6	5	6	5	6	7	2	6	5	6	4	5	5	6	4	5	5	5	6	3	5
India	24	1	1	1	1	2	1	1	1	7	1	1	1	7	1	1	1	1	1	1	1	1	1	1
India	24	1	1	1	1	1	1	1	1	7	1	1	1	7	1	1	1	1	1	1	1	1	1	1
India	18	1	1	7	4	7	7	2	4	2	2	4	1	7	5	6	7	7	6	7	5	4	7	7
India	27	0	1	4	7	4	3	5	2	2	3	5	7	2	7	7	7	7	6	4	6	4	5	7
India	19	1	1	6	5	7	7	7	7	1	7	7	7	4	5	6	6	4	4	6	5	4	4	4
India	29	1	0	5	6	7	6	5	6	1	7	7	7	1	7	6	7	7	6	7	7	7	7	6
India	20	1	1	7	7	6	4	1	2	1	3	5	4	7	1	7	7	1	6	7	4	3	3	6
India	24	1	0	3	2	7	5	3	6	4	3	2	4	2	1	2	3	1	4	5	5	2	7	5
India	24	1	0	7	7	7	7	7	7	3	4	4	7	7	4	7	7	5	5	5	7	6	5	5
India	35	1	0	7	5	7	7	7	7	1	6	6	6	3	6	5	6	4	5	4	4	5	6	7
India	28	1	0	6	6	7	7	7	7	7	7	7	3	7	3	6	6	5	5	5	5	5	1	1
India	21	1	1	7	6	7	7	7	6	2	7	7	5	6	5	7	7	7	7	7	5	5	1	2
India	29	0	1	7	6	7	7	7	7	1	6	6	6	2	6	5	6	6	6	6	5	6	5	6
India	34	0	0	1	1	6	7	6	3	1	7	6	6	4	4	1	6	4	1	7	6	7	3	4
India	23	0	0	6	6	7	7	6	5	3	7	6	2	3	2	6	6	5	5	5	6	6	5	5
India	28	1	0	6	6	7	7	7	7	6	7	7	3	5	3	7	5	5	5	5	6	6	3	3
India	42	1	0	1	1	6	6	5	6	3	5	5	5	5	5	5	4	4	4	1	4	4	3	3
India	33	0	0	2	3	7	4	3	4	2	7	6	1	5	2	6	4	2	4	2	4	4	6	5
India	32	1	1	7	7	7	7	7	7	1	7	7	7	1	6	7	7	7	7	7	7	7	7	7
India	28	1	1	7	7	7	7	5	5	1	5	4	3	3	3	7	7	7	7	7	6	7	7	7
India	18	1	1	7	7	7	7	6	5	2	5	3	1	3	3	7	7	7	7	7	6	6	5	5
India	29	1	0	7	6	7	7	7	7	3	7	6	6	5	4	5	5	5	5	5	6	6	1	1
India	43	1	0	3	3	6	6	2	1	2	2	3	6	2	3	4	5	2	4	3	2	3	6	6
India	20	1	1	7	4	4	5	1	1	1	1	1	1	1	1	5	5	5	5	7	1	1	7	7
India	37	1	0	7	7	5	5	4	4	3	3	3	3	5	5	3	3	2	4	5	2	7	7	7
India	40	0	0	7	5	7	7	5	5	2	7	6	4	3	5	5	4	4	4	4	5	5	7	7
India	32	1	0	7	7	4	7	4	4	4	7	4	5	4	4	4	5	6	4	4	7	4	4	4
India	27	1	0	5	5	6	7	4	1	5	1	1	2	3	5	5	5	2	5	4	2	5	7	7
India	38	1	0	7	7	7	7	7	6	4	7	6	7	5	5	5	5	4	4	4	5	5	4	4
India	39	1	0	7	7	7	7	3	7	1	7	7	4	1	5	6	6	5	6	6	4	4	5	7
India	25	0	0	5	6	7	7	4	4	3	5	4	4	4	4	5	5	7	6	7	5	4	5	5
India	31	0	0	5	6	7	7	6	6	2	6	6	6	4	5	6	6	5	5	6	6	6	4	4
India	42	1	0	7	7	7	7	7	7	2	7	7	7	7	7	7	7	1	7	7	7	7	6	6
India	33	0	1	6	5	7	6	6	4	1	4	4	5	2	3	7	5	4	5	5	3	5	5	6
India	30	1	0	3	3	7	7	7	7	1	7	7	7	6	6	4	5	5	4	5	3	2	5	1
India	22	1	1	7	7	7	7	4	4	3	4	3	4	4	4	5	7	6	7	6	5	5	5	4
India	39	1	0	7	6	7	7	4	5	2	4	6	4	7	5	7	7	4	4	4	7	7	4	4
India	22	1	1	7	7	7	7	4	4	1	4	6	6	5	7	7	7	5	7	5	7	6	5	7
India	28	1	0	6	5	7	7	5	5	4	6	5	3	5	4	5	6	5	6	5	6	5	3	4
India	26	1	1	2	3	7	7	7	7	1	7	7	7	1	7	7	7	6	6	4	6	6	1	6
India	32	1	0	6	6	7	7	3	3	7	2	3	1	2	2	5	6	4	3	4	6	3	6	6
India	31	1	0	7	6	7	7	5	5	3	7	6	6	6	6	6	6	7	5	7	6	5	6	6
India	25	1	0	7	7	7	7	5	4	1	5	5	4	4	3	6	7	7	7	7	5	4	7	7
India	27	1	0	6	3	1	1	1	4	4	3	3	4	5	4	5	4	4	4	4	4	3	7	7
India	29	1	0	7	7	7	7	7	7	1	7	7	7	1	7	7	7	7	7	7	7	7	7	7
India	22	1	0	1	1	7	7	7	7	7	7	7	7	7	7	1	1	1	1	1	1	1	1	1
India	44	1	0	6	6	7	6	4	4	2	4	2	2	2	4	6	6	4	6	6	4	4	6	6
India	21	0	1	6	6	7	7	2	2	3	1	1	2	4	3	5	6	1	5	5	7	6	5	5
India	24	0	1	7	7	7	6	3	1	6	1	3	2	1	1	5	4	6	6	5	5	4	7	6
India	21	0	1	6	5	7	7	6	2	5	1	4	2	4	2	6	5	2	6	5	7	4	5	4
India	21	1	1	7	7	7	7	2	1	1	1	5	1	1	1	7	7	5	5	6	4	5	6	6
India	22	1	1	7	7	7	7	7	7	1	7	7	7	3	7	7	7	7	7	7	7	7	1	1
India	42	1	0	7	6	7	7	7	7	2	7	7	6	5	6	7	7	7	7	7	5	6	6	1
India	29	1	0	7	7	7	7	4	5	1	7	7	7	1	6	6	5	5	5	6	5	6	7	7
India	49	1	0	3	1	5	3	2	3	3	1	3	1	2	1	2	2	1	2	7	3	4	3	3
India	24	1	1	7	7	7	7	1	1	1	7	4	3	1	7	5	7	6	6	7	7	6	7	7
India	30	0	0	6	5	7	7	5	5	4	6	5	7	2	5	5	5	5	5	5	5	5	5	5
India	34	1	0	7	6	7	7	6	6	4	7	6	5	6	7	7	6	6	6	6	6	6	3	2
India	20	1	1	7	7	7	7	5	4	1	4	6	7	5	7	6	6	6	6	7	7	7	7	7
India	35	1	0	7	7	7	7	7	7	1	7	7	7	1	7	7	7	7	7	7	7	7	7	7
India	23	1	1	6	6	7	7	6	6	2	7	6	7	3	6	5	5	5	5	6	7	7	4	4
India	43	1	0	7	5	7	7	5	5	3	6	5	4	3	4	7	7	2	5	5	6	5	5	5
India	21	1	1	5	6	7	7	3	5	4	7	6	5	5	4	6	6	4	4	5	6	6	4	4
India	18	1	1	4	5	7	5	2	2	1	1	3	1	5	3	4	4	4	4	4	7	7	4	4
India	20	1	1	6	6	7	7	3	2	4	6	7	2	5	5	7	7	6	7	7	3	5	7	6
India	25	1	1	7	7	7	7	5	5	4	6	6	7	6	4	5	6	6	5	6	4	5	5	4
India	25	1	1	7	7	7	7	6	5	4	7	7	6	6	7	6	5	4	6	6	5	6	5	7
India	23	1	1	6	7	7	7	4	5	1	5	6	3	4	4	5	5	5	6	6	4	5	5	6
India	35	1	0	7	7	7	7	1	1	1	5	1	1	7	1	7	7	7	7	7	7	7	7	7
India	35	1	0	7	7	7	7	1	1	1	5	1	1	1	1	7	7	7	7	7	7	7	7	7
India	29	1	0	7	7	7	7	7	7	5	7	7	5	7	5	5	6	1	5	6	7	7	1	5
India	47	0	0	2	2	7	7	6	5	2	6	5	5	6	6	4	4	2	5	4	2	2	5	5
Spain	18	1	1	4	6	6	5	3	2	3	4	2	1	3	1	5	5	2	3	3	6	5	6	6
Spain	21	0	1	7	7	6	5	3	2	3	4	3	2	4	3	5	7	3	5	6	3	5	6	4
Spain	29	0	1	4	1	5	5	2	3	4	3	3	3	3	2	2	1	1	1	1	1	1	2	4
Spain	21	1	1	5	4	6	6	3	1	2	2	3	5	5	3	5	6	5	6	3	5	6	5	4
Spain	30	1	0	6	5	5	5	3	2	2	4	3	7	1	4	6	6	5	7	6	2	3	6	6
Spain	34	1	1	6	5	5	3	3	4	4	3	3	4	4	3	5	4	2	3	3	4	4	1	4
Spain	34	0	1	7	4	7	4	2	1	1	1	1	1	1	1	5	5	2	2	2	3	3	7	7
Spain	27	0	1	6	6	7	6	3	2	5	2	2	2	2	3	6	5	5	5	4	6	5	6	6
Spain	20	0	1	6	6	5	5	3	2	3	3	3	2	3	3	5	4	4	5	4	5	5	7	6
Spain	21	0	1	7	7	7	7	1	1	2	2	3	1	2	1	7	7	5	1	4	5	5	7	7
Spain	37	1	0	6	5	7	7	5	3	2	7	4	6	4	4	6	5	3	6	6	4	5	7	7
Spain	25	0	1	4	4	7	7	3	3	7	1	5	5	7	2	4	1	1	1	1	7	7	1	1
Spain	23	0	0	7	1	5	7	3	2	1	5	3	1	1	2	1	1	1	1	1	3	3	6	6
Spain	29	0	0	7	7	7	7	2	2	6	6	1	2	5	1	6	7	7	7	7	5	5	3	3
Spain	23	0	0	7	7	7	7	3	1	3	7	4	6	6	3	6	3	5	5	5	5	7	3	7
Spain	25	0	1	1	1	7	7	3	6	7	1	5	5	7	3	1	1	1	1	1	7	7	1	1
Spain	29	0	1	5	4	7	7	5	3	5	4	6	3	4	3	7	7	7	7	7	6	6	7	5
Spain	24	1	0	7	7	6	5	6	4	4	4	5	7	3	6	5	6	6	4	5	5	6	4	5
Spain	33	1	0	4	4	7	7	4	4	6	7	6	7	4	4	4	4	4	4	4	6	6	6	6
Spain	28	0	0	7	7	7	7	3	1	4	6	4	4	3	3	7	7	6	7	7	3	3	5	4
Spain	24	0	1	7	7	7	4	1	1	7	1	1	1	3	1	7	7	1	6	7	3	3	6	7
Spain	25	1	0	7	7	1	1	1	1	3	1	1	1	1	4	7	7	7	4	6	7	5	7	7
Spain	28	0	1	5	4	7	6	3	1	3	4	3	2	2	2	5	5	4	5	5	4	4	3	6
Spain	30	1	0	5	5	3	4	4	4	3	4	3	3	4	3	6	5	1	4	4	4	5	4	4
Spain	23	0	0	4	3	7	7	4	1	3	1	2	2	5	3	5	5	3	3	3	5	6	1	4
Spain	38	0	0	7	3	7	7	7	5	3	6	6	6	7	5	7	7	7	7	7	1	2	7	3
Spain	50	1	0	4	5	7	6	3	2	2	6	3	7	3	2	4	4	2	3	3	2	4	7	7
Spain	23	1	1	5	5	6	6	3	2	4	5	3	5	4	2	6	5	5	3	5	2	2	4	4
Spain	27	0	0	7	7	7	7	2	2	3	2	3	1	2	1	7	7	5	6	7	5	5	7	6
Spain	48	1	0	5	1	7	3	1	1	1	5	1	1	1	1	1	1	1	1	1	1	1	7	7
Spain	21	1	1	5	7	7	7	5	4	4	4	4	1	3	3	6	4	1	4	1	5	5	4	6
Spain	44	1	0	1	1	7	7	6	4	1	1	1	1	5	4	2	1	2	3	1	2	1	4	2
Spain	24	1	0	7	7	7	7	1	2	5	5	2	1	3	3	4	5	5	3	4	6	4	5	5
Spain	37	0	1	7	7	6	5	5	5	4	7	3	5	3	5	7	7	7	6	6	5	5	7	6
Spain	26	0	1	6	6	6	6	2	2	1	2	2	1	5	2	7	6	5	3	3	7	7	6	6
Spain	35	1	0	7	7	7	7	5	2	6	4	3	6	5	4	4	5	4	5	4	5	6	6	5
Spain	44	0	0	7	7	7	7	4	3	5	5	2	4	4	4	7	7	2	6	6	6	6	6	7
Spain	42	1	0	5	5	4	5	1	2	3	2	2	3	5	3	4	5	6	5	5	4	4	5	6
Spain	19	1	1	4	7	7	7	3	5	4	2	2	2	3	2	4	1	1	5	1	6	6	5	5
Spain	33	1	0	7	7	4	5	1	1	3	3	2	2	5	2	7	7	4	4	5	3	2	6	6
Spain	27	1	0	7	7	6	5	5	2	1	4	3	7	1	6	6	2	1	4	4	5	5	6	6
Spain	47	1	0	5	6	6	6	2	2	5	2	1	1	3	4	5	5	3	6	4	4	6	6	5
Spain	24	1	1	3	5	6	6	3	2	4	5	4	3	3	1	6	5	5	3	5	2	4	5	5
Spain	20	1	1	4	4	4	5	3	4	3	3	4	5	5	5	4	4	5	4	4	5	5	4	4
Spain	23	1	1	5	5	1	1	1	1	1	3	1	2	1	1	6	6	3	6	6	1	2	7	7
Spain	48	1	0	4	3	7	7	4	3	2	7	4	3	1	5	3	3	4	3	3	4	3	7	7
Spain	26	0	1	6	6	7	6	2	2	2	5	4	2	3	2	7	7	6	6	7	6	5	6	4
Spain	23	1	0	6	6	7	7	3	1	2	4	3	3	3	4	7	7	5	6	6	4	4	7	7
Spain	69	0	0	4	2	7	7	2	3	1	5	4	1	2	2	5	3	3	4	3	4	4	6	5
Spain	23	1	1	5	6	5	4	3	4	4	3	3	3	6	2	6	7	4	5	5	7	4	5	4
Spain	44	0	0	6	6	7	7	2	1	1	1	2	1	1	1	4	4	1	1	1	2	3	7	7
Spain	43	1	0	1	1	7	4	2	1	1	5	7	4	7	1	1	1	1	1	1	4	5	4	5
Spain	47	1	0	4	4	6	5	5	4	3	4	4	5	4	4	5	4	4	4	6	3	4	5	4
Spain	37	0	0	6	6	7	7	5	4	6	7	4	5	5	5	5	5	5	5	5	5	5	5	5
Spain	39	1	0	5	5	7	7	5	5	6	4	4	4	4	3	4	5	3	4	5	4	5	4	3
Spain	31	1	0	5	5	5	5	4	3	3	5	4	3	4	4	3	5	4	5	5	5	5	6	5
Spain	27	0	0	7	7	6	3	2	2	2	2	1	2	1	2	7	7	7	6	7	6	6	7	7
Spain	23	0	1	7	7	6	1	2	1	4	1	2	1	3	1	7	7	7	7	7	7	7	7	7
Spain	23	0	1	7	5	7	7	4	3	3	4	5	3	4	1	4	5	1	1	1	6	3	3	5
Spain	21	1	1	7	7	7	7	3	5	6	4	3	4	4	4	7	6	6	5	5	5	6	4	7
Spain	18	1	0	7	6	7	3	3	2	1	2	3	2	1	2	6	6	4	2	6	2	5	6	6
Spain	27	1	1	6	4	7	6	3	3	5	5	5	3	2	3	4	4	3	3	3	5	5	6	6
Spain	35	1	0	4	4	6	7	4	3	5	4	5	5	4	4	6	6	4	4	4	2	2	4	3
Spain	28	1	1	4	4	4	4	4	4	7	4	4	4	4	4	5	5	4	5	6	4	4	4	4
Spain	50	0	0	3	3	7	7	6	4	3	4	4	4	2	5	3	4	4	5	5	5	3	3	3
Spain	38	0	0	3	7	7	7	2	3	4	1	2	1	5	1	7	7	7	3	3	7	7	4	4
Spain	39	1	1	6	6	7	7	5	5	5	5	5	4	6	5	6	6	6	6	6	5	6	2	2
Spain	33	0	0	7	7	7	7	6	5	2	6	6	6	1	7	7	7	7	6	7	7	7	7	6
Spain	34	1	0	4	2	7	7	5	1	5	2	2	7	3	1	4	4	2	2	2	5	5	5	5
Spain	42	0	0	4	5	7	6	4	3	4	4	4	6	4	3	5	6	2	4	5	6	5	5	4
Spain	26	0	1	7	7	5	7	3	2	4	2	2	2	2	2	7	7	7	7	7	7	6	7	7
Spain	32	0	1	4	5	2	2	3	4	3	2	3	2	6	1	5	5	7	4	5	4	7	4	4
Spain	52	1	1	7	7	7	7	1	1	1	3	1	1	7	6	7	5	5	7	7	7	7	7	7
Spain	36	1	0	1	1	1	1	1	1	1	1	1	1	1	1	1	1	7	1	7	1	1	1	1
Spain	33	0	0	5	6	1	2	3	2	2	1	2	2	3	2	7	5	6	2	2	5	5	6	6
Spain	37	0	0	5	7	2	1	1	1	1	6	1	1	3	1	7	7	7	7	7	7	7	5	1
Spain	19	0	1	7	6	7	7	5	2	3	3	3	2	4	4	3	3	2	3	2	3	6	4	3
Spain	40	1	0	4	5	6	6	4	2	4	5	3	5	5	4	4	4	2	3	3	3	3	6	4
Spain	46	1	0	7	4	7	4	1	4	5	1	4	2	2	4	3	2	1	3	2	1	2	5	5
Spain	37	0	0	7	7	3	2	1	1	1	5	1	1	3	1	7	7	7	7	7	7	7	4	3
Spain	35	0	0	4	1	1	7	1	5	4	2	3	3	2	2	1	1	1	1	1	1	1	1	1
Spain	27	1	0	7	7	7	7	4	1	3	7	1	2	1	3	7	4	4	7	7	1	1	7	7
Spain	40	0	0	6	6	7	7	3	2	2	5	3	3	3	3	6	6	5	3	6	5	5	7	4
Spain	18	1	1	7	7	6	6	4	3	6	4	2	3	4	3	4	6	4	5	5	4	6	6	6
Spain	20	0	1	4	5	6	5	3	3	5	5	2	6	5	2	6	5	5	3	4	5	5	4	4
Spain	25	0	0	5	6	4	3	2	1	2	2	1	2	1	2	3	3	2	2	3	5	6	6	6
Spain	19	0	1	7	7	7	6	3	2	5	5	3	3	5	2	7	7	7	6	7	5	5	5	5
Spain	38	0	0	7	7	7	7	2	1	1	2	1	1	1	1	5	7	6	5	7	4	6	7	7
Spain	24	1	1	6	5	6	6	4	3	3	4	2	3	5	2	6	6	6	5	5	3	2	5	5
Spain	25	1	1	5	4	7	7	5	5	5	4	3	2	6	3	5	5	7	5	5	5	5	3	3
Spain	32	1	0	4	1	5	5	3	2	3	5	4	3	2	3	1	1	1	1	1	1	1	5	6
Spain	25	0	0	4	6	5	5	2	1	2	5	5	3	3	3	6	5	5	5	4	5	6	6	6
Spain	39	1	0	6	6	7	4	2	2	2	2	2	2	2	2	6	6	4	6	6	2	2	6	6
Spain	26	0	1	4	4	1	3	5	5	6	4	4	5	6	4	5	5	5	4	4	1	1	4	5
Spain	46	0	0	7	7	4	4	1	1	2	3	5	2	2	1	7	7	1	7	7	7	7	7	7
Spain	42	0	1	7	7	3	4	3	1	1	2	1	2	5	2	6	7	6	5	5	4	5	7	7
Spain	23	0	1	3	2	6	6	5	4	4	5	5	3	5	5	4	2	2	2	2	3	3	5	4
Spain	38	1	0	4	4	6	6	5	4	5	3	4	4	4	3	6	6	3	5	5	4	4	4	4
Spain	38	1	0	7	4	7	7	3	2	2	4	3	1	5	2	5	4	1	1	1	5	6	6	3
Spain	26	1	1	6	7	7	7	5	5	3	5	3	5	3	3	7	7	6	6	6	5	5	6	5
Spain	20	0	1	6	7	5	5	3	2	3	2	2	3	3	3	7	7	6	2	5	6	6	7	7
Spain	45	1	0	7	5	7	7	5	5	4	6	6	6	3	4	6	5	5	5	5	6	6	7	5
Spain	35	1	1	7	7	1	1	5	4	3	6	6	5	5	5	7	6	5	5	4	5	5	3	4
Spain	20	1	0	5	5	1	7	5	4	4	4	4	4	4	4	4	4	4	4	4	4	3	4	4
Spain	33	0	1	5	7	7	7	3	1	2	4	1	1	1	1	7	7	7	5	6	7	7	7	7
Spain	49	0	0	5	5	7	7	4	4	4	5	5	2	3	2	5	5	4	4	4	5	6	6	5
Spain	21	1	1	5	6	4	3	1	1	3	1	1	5	6	1	4	4	3	3	3	5	5	6	6
Spain	49	0	0	5	5	7	7	4	4	4	5	4	2	3	2	6	6	4	5	5	5	6	6	6
Spain	20	0	1	5	5	2	3	4	3	2	3	3	5	3	3	5	6	3	4	4	4	4	7	7
Spain	42	1	1	6	7	5	5	5	6	2	2	3	6	2	3	2	4	1	6	2	5	1	5	2
Spain	39	1	0	6	4	7	7	3	2	5	3	1	5	5	3	5	5	4	5	5	5	3	6	5
Spain	58	0	0	7	6	6	7	2	1	2	2	6	1	1	2	4	4	1	4	3	5	5	7	7
Spain	38	1	0	4	4	6	6	6	5	3	6	5	6	6	5	4	4	3	2	2	5	5	4	3
Spain	23	0	1	7	7	7	7	3	1	3	2	2	5	5	2	6	6	6	4	4	5	6	7	7
Spain	19	1	1	6	6	6	6	3	2	3	2	2	2	3	2	5	4	6	5	6	3	5	6	5
Spain	30	1	0	5	5	7	7	4	2	4	6	3	3	4	1	6	7	5	6	6	4	4	6	6
Spain	28	1	0	5	4	7	6	3	3	4	5	3	5	4	2	7	6	6	4	4	5	6	5	5
Spain	44	1	0	6	7	7	5	5	1	4	6	2	4	2	1	7	4	3	6	6	6	6	7	5
Spain	21	0	1	7	7	7	3	1	1	2	2	1	1	2	1	6	7	5	7	6	4	6	7	7
Spain	23	0	1	7	7	7	5	1	1	2	3	1	1	7	1	7	6	2	7	7	2	2	7	7
Spain	19	1	1	7	7	6	7	2	3	3	4	2	3	1	4	4	4	5	3	5	2	4	7	6
Spain	23	0	1	4	4	7	6	2	1	2	6	2	1	3	1	4	6	4	3	3	3	3	6	7
Spain	37	1	0	5	5	4	5	3	3	3	4	4	3	3	3	6	6	5	4	6	5	5	4	4
Spain	53	0	0	7	5	7	7	3	2	2	6	2	2	6	3	7	7	3	7	5	6	6	5	5
Spain	27	1	0	6	7	7	6	4	2	4	5	4	2	4	2	7	6	6	7	6	5	6	7	6
Spain	23	1	1	6	6	7	7	6	5	1	6	7	5	2	6	6	5	6	7	6	6	6	5	7
Spain	25	1	0	5	5	2	2	3	1	7	5	2	1	5	2	5	4	4	2	3	4	4	5	5
Spain	44	1	0	7	6	7	7	4	3	1	6	1	6	2	1	6	6	5	5	6	3	3	7	7
Spain	20	1	0	7	7	6	6	4	3	4	4	2	3	4	4	4	3	1	1	4	5	4	6	4
Spain	28	0	0	5	5	6	6	4	4	3	5	4	4	2	4	6	5	6	6	6	6	5	5	6
Spain	37	1	0	4	3	7	5	2	2	1	2	3	1	2	1	6	6	3	5	4	2	3	3	7
Spain	26	1	0	4	4	7	7	5	3	5	5	4	3	5	2	5	4	4	3	4	3	3	5	5
Spain	23	1	1	7	7	7	6	1	1	7	2	1	1	2	1	7	7	6	6	6	5	5	7	7
Spain	18	1	1	7	7	6	5	6	6	2	6	6	5	5	5	7	5	7	7	6	5	6	7	3
Spain	29	1	1	7	6	6	7	1	2	2	3	1	1	2	1	7	7	7	6	6	6	6	7	7
Spain	33	1	0	5	6	7	7	4	3	4	5	3	3	4	3	5	5	5	3	4	5	4	4	4
Spain	19	1	1	7	5	7	7	4	3	5	2	4	2	3	3	6	5	3	4	3	6	3	6	6
Spain	38	0	0	7	7	4	4	1	1	3	4	1	3	5	3	7	7	3	7	7	7	7	4	3
Spain	27	0	0	4	4	1	2	1	1	7	3	1	1	3	2	7	7	4	6	6	4	6	7	7
Spain	27	0	1	5	5	1	3	4	3	2	3	3	4	4	3	6	6	4	5	5	3	5	5	4
Spain	39	0	1	7	7	1	1	1	1	1	1	1	1	1	7	7	7	7	7	7	1	1	7	7
Spain	48	1	0	6	6	7	7	2	4	2	5	2	6	3	2	6	6	6	5	6	6	6	5	5
Spain	25	1	1	7	7	5	5	3	2	3	4	2	4	2	3	7	7	7	7	7	3	3	7	7
Spain	34	0	1	4	4	7	7	1	2	2	4	1	4	3	5	4	4	4	4	5	4	4	4	5
Spain	36	1	1	7	7	7	7	4	3	2	6	4	6	4	6	7	7	5	6	7	7	6	7	7
Spain	56	0	0	7	7	7	7	4	3	3	4	4	6	3	3	6	6	4	4	4	4	5	7	7
Spain	22	0	0	3	6	7	7	5	3	3	5	5	4	3	4	6	5	7	4	6	6	5	6	6
Spain	29	0	1	6	5	3	4	3	4	1	2	3	4	3	2	7	6	1	5	5	4	4	6	5
Spain	26	0	1	6	7	7	7	3	1	3	4	2	1	7	1	7	2	7	7	6	2	3	7	6
Spain	42	1	0	5	5	5	5	3	3	3	3	3	2	3	3	4	6	1	2	2	6	5	6	5
Spain	28	1	0	1	1	4	5	4	2	6	1	4	1	5	2	1	1	1	1	1	2	4	4	1
Spain	44	1	0	3	3	7	5	5	2	4	6	2	2	2	2	3	2	1	1	1	7	7	7	6
Spain	50	0	0	5	6	7	7	4	3	2	7	3	2	3	3	5	6	1	5	5	3	3	6	6
Spain	35	0	0	7	7	7	6	3	2	3	5	3	1	2	1	6	5	4	2	3	6	6	7	6
Spain	30	0	1	7	7	5	5	1	1	3	1	6	1	4	1	3	1	6	2	2	4	4	6	7
Spain	23	0	1	6	4	1	2	4	2	3	1	2	6	7	4	1	1	1	1	1	5	5	5	5
Spain	22	1	1	7	7	7	5	2	2	1	2	1	1	6	1	6	4	3	5	5	7	5	5	5
Spain	18	1	1	6	6	7	7	2	3	2	4	3	5	3	3	4	4	2	2	2	3	5	4	3
Spain	34	0	1	7	7	5	5	2	1	3	1	1	1	1	2	7	7	6	6	6	5	6	7	7
Spain	18	0	1	6	7	7	7	2	2	3	3	3	2	5	2	7	7	5	5	5	5	5	7	7
Spain	22	1	0	5	5	3	3	3	2	2	4	3	2	4	2	6	4	3	4	4	6	6	6	6
Spain	28	0	0	3	1	7	5	4	1	2	3	1	6	7	1	2	1	1	4	1	1	1	4	3
Spain	29	0	0	3	2	7	7	5	4	3	4	5	3	4	3	4	3	2	4	3	5	5	4	4
Spain	29	0	0	2	2	7	7	3	3	4	3	3	3	5	2	4	4	4	5	3	5	5	4	4
Spain	24	0	1	7	7	7	7	1	1	2	2	1	1	3	1	7	7	7	7	7	4	4	7	7
Spain	39	1	0	7	7	7	7	3	2	4	3	2	6	3	4	6	7	6	6	6	2	5	7	7
Spain	30	1	0	4	2	7	7	3	1	4	5	1	1	4	6	4	2	1	1	1	3	3	6	5
Spain	39	1	0	2	2	7	7	4	5	4	5	5	4	5	4	2	1	1	1	1	1	2	4	3
Spain	41	1	0	5	5	6	6	5	5	2	6	6	6	2	6	6	5	4	3	5	6	5	3	5
Spain	48	1	1	7	7	7	7	3	1	3	7	6	5	7	4	6	4	1	1	1	2	2	7	7
Spain	25	0	1	7	7	5	7	6	3	2	5	4	4	5	3	7	7	4	5	6	5	6	4	4
Spain	35	0	0	3	4	5	5	4	1	7	4	2	1	2	2	5	4	3	3	4	2	2	5	5
Spain	42	1	0	7	7	1	1	6	7	7	6	6	6	7	5	7	7	7	7	7	1	2	7	7
Spain	17	1	1	6	6	5	4	4	3	3	1	4	3	4	4	3	7	3	4	3	6	6	4	5
Spain	22	0	0	5	4	5	7	7	1	3	5	4	5	3	3	5	5	5	3	5	1	1	6	6
Spain	44	0	0	7	4	7	7	2	1	3	4	2	1	3	1	6	6	4	5	5	4	4	5	5
Spain	22	1	1	6	6	7	7	3	3	2	7	3	3	4	3	5	5	4	5	5	6	6	5	5
Spain	24	1	1	6	6	6	6	3	2	3	4	3	3	3	3	6	5	6	6	7	4	5	7	6
Spain	43	1	0	7	6	7	7	5	2	2	7	2	7	4	1	6	6	5	6	6	6	4	1	2
Spain	32	0	0	6	6	6	6	4	5	5	4	3	3	3	3	6	5	6	6	6	5	4	5	5
Spain	18	1	1	3	5	7	7	2	3	2	6	4	3	5	3	5	5	1	1	1	4	4	5	5
Spain	22	0	1	6	6	7	7	5	3	3	4	5	7	4	3	6	6	3	6	6	6	6	5	5
Spain	24	0	1	7	3	7	7	5	2	4	6	5	6	6	3	6	6	2	2	3	4	4	5	5
Spain	39	1	0	7	7	7	7	5	2	4	4	2	1	1	1	5	5	4	4	4	5	5	7	7
Spain	40	0	0	5	7	7	7	4	4	4	3	4	5	3	4	5	6	7	6	6	5	7	5	6
Spain	41	0	1	7	7	7	7	1	1	7	1	1	1	1	1	7	7	7	7	7	4	4	7	7
Spain	22	0	1	4	4	7	6	5	2	4	2	3	1	3	3	5	5	1	5	4	3	4	5	5
Spain	23	1	1	7	7	7	1	1	1	4	7	2	7	1	1	7	4	4	1	4	7	7	7	7
Spain	26	1	1	7	6	7	6	4	4	3	6	3	4	3	3	4	4	2	1	1	2	5	6	4
Spain	23	0	1	7	7	7	7	5	3	4	3	3	2	3	2	6	6	4	6	5	5	6	2	5
Spain	42	0	0	7	7	6	6	3	2	2	4	3	4	4	3	6	6	6	5	6	6	6	7	6
Spain	20	1	1	6	7	6	3	3	3	4	6	3	5	3	4	4	3	5	4	4	4	2	7	6
Spain	25	0	1	5	5	5	4	3	2	4	5	3	7	3	4	5	4	5	2	2	2	2	5	5
Spain	35	0	0	6	6	7	5	4	2	2	4	2	2	3	2	5	6	1	5	6	6	6	5	5
Spain	24	1	0	4	3	2	4	2	2	3	1	2	2	2	2	3	4	3	4	3	2	2	4	4
Spain	27	0	1	6	6	6	6	2	2	6	3	5	4	5	2	6	7	6	7	6	6	6	5	5
Spain	31	0	0	7	7	3	1	1	1	2	3	2	1	3	2	7	7	7	5	6	3	5	7	6
Spain	18	1	1	6	5	7	7	7	4	7	4	3	5	4	4	7	5	6	2	1	4	7	1	4
Spain	21	1	1	7	7	3	6	3	2	3	4	3	2	2	2	6	6	3	5	1	6	6	4	5
Spain	26	1	0	4	4	3	6	3	2	3	4	2	2	4	4	5	4	4	5	4	5	5	5	5
Spain	47	1	0	5	1	5	6	2	2	2	4	3	3	3	5	5	5	3	2	1	2	3	5	5
Spain	47	0	0	6	5	5	2	2	2	3	3	2	1	2	3	6	5	3	2	5	5	6	7	6
Spain	54	0	0	7	6	6	7	5	5	3	3	2	2	2	2	6	6	6	6	6	6	6	5	5
Spain	20	0	1	7	7	2	6	3	3	4	3	5	3	2	2	6	4	5	5	5	4	4	5	6
Spain	40	0	1	5	3	7	7	2	1	1	6	5	6	2	4	7	7	7	7	7	2	3	2	6
Spain	26	1	1	6	7	3	2	2	1	2	4	2	2	1	1	6	6	7	5	6	5	5	7	7
Spain	36	0	0	7	7	4	6	2	4	2	7	4	2	1	2	1	4	4	2	4	4	1	7	7
Spain	20	0	1	6	6	6	6	3	1	3	2	1	1	1	2	2	2	2	2	2	5	5	7	7
Spain	42	1	0	7	6	6	6	2	3	5	6	4	4	3	4	6	4	4	4	5	6	6	4	3
Spain	54	0	0	2	6	5	5	3	4	4	5	3	5	5	4	5	2	3	2	3	5	5	3	6
Spain	54	0	0	7	7	6	6	2	2	1	1	1	1	1	1	7	7	6	7	7	2	5	7	7
Spain	20	1	1	6	6	6	6	1	1	1	2	1	1	2	2	6	4	2	6	6	3	2	6	6
Spain	27	1	1	6	7	6	3	3	2	3	4	2	4	5	4	6	7	5	5	6	3	6	7	6
Spain	31	1	0	3	6	7	7	4	2	3	6	2	7	2	5	4	6	1	3	3	5	5	4	4
Spain	34	1	0	6	6	7	7	3	1	2	6	3	3	2	3	6	6	6	6	6	3	5	7	6
Spain	42	0	0	6	6	7	7	4	3	6	5	2	6	5	4	5	4	1	2	3	4	4	6	4
Spain	32	1	1	5	5	6	5	4	3	3	7	4	6	3	2	6	5	6	5	7	5	5	7	5
Spain	44	1	0	3	3	7	6	2	2	4	5	1	2	4	3	3	3	1	3	4	3	2	6	6
Spain	32	0	0	7	7	5	4	1	1	4	4	1	1	1	1	7	7	7	7	7	1	1	7	6
Spain	24	1	0	7	7	6	7	1	2	6	1	3	3	1	7	7	7	6	6	7	3	3	7	7
Spain	48	0	0	4	4	7	7	7	7	2	6	6	6	6	5	5	5	5	4	4	5	5	4	4
Spain	18	1	1	1	1	2	1	5	3	3	6	2	2	2	3	1	4	1	1	2	1	6	7	5
Spain	20	1	1	4	4	3	4	3	3	5	3	3	3	5	3	5	3	3	5	3	4	4	4	4
Spain	23	0	1	6	6	4	5	3	4	3	5	4	5	4	4	6	5	4	4	5	6	5	4	4
Spain	45	0	0	6	6	7	7	3	2	3	4	2	5	5	4	2	2	5	6	6	3	3	5	5
Spain	55	1	0	7	6	7	7	3	2	1	7	2	5	1	4	5	5	5	4	4	4	4	7	7
Spain	33	0	0	7	7	7	5	2	2	5	3	2	1	3	2	7	7	3	2	3	5	5	2	6
Spain	23	1	1	5	5	6	6	2	2	3	3	2	3	3	2	5	3	3	5	4	5	4	7	5
Spain	34	0	0	7	7	1	7	1	1	2	1	1	1	2	6	1	7	1	7	4	7	7	7	7
Spain	39	0	0	6	6	5	5	4	4	5	3	4	3	3	4	6	6	3	3	6	5	5	6	6
Spain	45	0	0	4	5	5	5	4	5	4	5	4	5	4	5	6	4	5	5	5	5	6	5	5
Spain	45	0	0	5	5	6	5	4	4	4	5	4	4	3	4	5	5	5	5	5	5	5	5	5
Spain	34	0	0	5	6	5	6	4	3	1	6	7	6	3	3	6	6	4	6	6	5	6	5	4
Spain	50	0	0	6	5	7	7	3	4	4	6	4	2	2	4	6	6	6	5	5	4	5	6	6
Spain	20	0	1	7	7	6	6	4	3	3	4	3	2	4	2	6	7	5	6	6	3	4	6	6
Spain	45	0	1	5	5	5	6	4	5	3	5	4	4	4	4	5	5	5	5	5	5	5	5	5
Spain	54	1	0	7	7	7	6	2	1	3	6	3	1	3	1	7	7	1	6	6	5	5	6	5
Spain	48	1	0	5	5	7	7	5	5	3	7	5	6	5	5	7	6	5	5	5	5	5	6	5
Spain	45	0	0	5	5	6	5	4	5	3	5	5	5	3	5	6	5	5	5	5	5	5	5	5
Spain	45	0	0	5	5	5	5	5	5	3	5	4	4	3	4	4	4	4	4	4	5	5	5	5
Spain	45	0	0	6	4	6	5	5	4	3	4	5	4	3	4	6	4	5	5	4	4	4	4	5
Spain	36	1	0	5	7	5	5	3	3	2	4	4	3	4	3	6	6	6	5	6	5	5	4	5
Spain	22	1	1	7	7	7	7	1	1	2	1	1	1	4	1	7	7	3	6	4	7	7	7	7
Spain	26	0	0	7	6	4	4	3	2	2	2	3	2	2	2	7	7	6	5	6	6	6	6	6
Spain	36	1	0	6	7	4	4	3	2	2	4	3	3	4	3	6	5	4	5	6	5	5	5	5
Spain	23	1	0	6	5	7	4	2	1	3	5	2	4	7	3	4	7	1	1	1	3	5	3	6
Spain	24	0	1	6	6	7	6	2	2	4	5	3	3	5	2	5	6	5	5	6	2	3	4	4
Spain	36	1	0	6	5	4	4	1	1	7	4	3	5	5	5	5	4	1	3	3	5	6	7	5
Spain	26	0	1	5	6	6	6	3	2	4	5	4	3	3	3	5	5	4	4	4	4	5	6	6
Spain	37	1	0	5	5	6	5	3	5	3	2	2	2	3	5	5	5	4	6	5	5	5	5	5
Spain	35	1	1	7	7	6	6	1	1	3	5	1	1	7	2	6	1	5	5	5	1	1	7	5
Spain	35	0	0	7	7	7	7	6	1	4	6	2	2	2	2	7	7	7	7	7	2	6	7	7
Spain	37	1	0	5	5	7	7	2	2	2	5	2	6	1	1	5	5	1	3	4	5	5	6	6
Spain	26	0	1	6	6	5	5	2	1	1	4	2	3	4	1	6	4	5	6	6	3	3	7	6
Spain	39	1	0	5	4	7	7	5	5	6	6	3	7	4	3	6	6	4	4	5	4	4	5	4
Spain	29	1	0	6	4	7	7	5	5	6	5	5	4	5	4	6	5	3	3	3	7	7	4	4
Spain	40	0	0	1	1	5	6	1	1	1	5	1	7	1	7	7	7	1	7	7	3	2	1	1
Spain	19	0	1	7	7	7	7	3	4	4	6	5	5	4	3	7	7	3	7	6	4	6	1	5
Spain	22	1	1	4	4	6	6	5	5	3	5	5	5	4	4	4	5	5	5	4	4	5	4	4
Spain	27	0	0	6	6	7	7	3	1	6	4	2	2	6	2	5	4	3	1	2	5	5	6	6
Spain	30	0	0	7	7	7	7	3	1	4	2	1	1	4	2	7	7	2	4	6	6	5	7	7
Spain	23	1	1	5	5	7	7	5	4	3	5	5	4	2	6	7	5	6	6	6	5	5	4	6
Spain	53	1	0	5	5	6	6	6	4	4	6	6	6	3	5	5	4	3	4	4	5	5	5	5
Spain	32	1	0	4	4	7	6	4	4	4	4	4	4	4	4	4	4	2	3	4	4	4	5	5
Spain	25	0	1	4	3	6	7	3	1	4	5	4	2	3	5	4	3	3	2	1	4	5	4	4
Spain	29	1	0	6	5	5	5	4	1	5	1	3	3	4	4	3	4	4	4	3	4	3	3	4
Spain	51	1	0	6	6	7	6	1	2	1	2	2	1	2	1	6	6	3	6	6	2	3	7	7
Spain	40	1	0	4	4	6	7	3	2	5	2	3	3	4	3	5	6	5	5	5	4	4	5	5
Spain	45	0	0	3	3	6	7	2	2	3	3	2	2	3	2	2	3	2	2	2	3	5	3	2
Spain	35	0	0	4	6	7	7	3	3	4	4	2	2	4	2	5	4	3	4	4	4	5	5	4
Spain	31	1	0	5	7	7	7	3	2	5	2	2	5	3	2	7	6	4	4	3	4	5	6	3
Spain	42	1	0	6	6	7	7	3	2	2	3	3	2	3	2	6	6	5	6	6	4	3	6	6
Spain	31	1	0	5	5	6	6	3	2	3	2	2	2	6	3	6	7	6	7	6	6	5	5	6
Spain	22	1	1	4	4	4	4	1	1	4	1	1	2	5	2	4	4	4	4	4	4	4	4	4
Spain	33	0	0	7	7	7	7	2	1	5	2	1	1	3	2	6	7	6	6	6	3	3	7	7
Spain	26	1	0	6	6	7	5	5	1	2	5	3	3	3	5	6	6	3	5	5	2	3	7	6
Spain	35	0	0	7	7	7	7	3	2	2	7	3	2	2	3	7	7	7	7	7	6	6	7	7
Spain	38	1	0	5	6	7	7	6	6	3	6	5	6	3	6	6	5	5	6	6	6	6	5	6
Spain	30	1	0	6	1	1	4	2	2	1	4	3	7	4	6	7	1	1	7	1	7	7	2	1
Spain	21	0	1	5	5	7	6	4	2	3	3	4	5	1	3	5	4	3	4	5	5	5	4	6
Spain	35	0	0	1	1	7	7	2	1	6	1	1	1	7	1	1	1	1	1	1	1	1	1	1
Spain	30	1	0	4	1	1	4	1	1	1	4	2	7	6	4	2	2	1	1	1	7	7	1	1
Spain	19	1	1	7	2	7	7	6	5	4	3	4	4	4	4	6	4	4	6	5	7	7	7	7
Spain	35	1	0	3	3	7	5	2	1	4	5	2	2	2	2	4	3	2	2	4	4	4	7	5
Spain	34	1	0	6	5	7	7	6	6	2	6	6	6	2	7	7	7	7	4	5	7	4	6	6
Spain	41	1	0	5	6	1	3	1	1	2	3	2	3	6	2	6	5	5	6	6	5	5	5	6
Spain	23	0	0	6	6	7	7	2	1	2	5	2	1	4	2	6	5	2	2	2	6	7	5	6
Spain	32	0	0	6	6	7	6	3	1	3	6	3	2	3	3	7	7	7	7	6	6	6	6	6
Spain	26	0	1	5	5	4	3	2	2	1	3	3	3	2	2	6	6	5	5	5	2	4	4	4
Spain	41	1	0	7	6	7	7	5	6	5	7	3	3	4	3	6	5	4	6	4	6	5	3	4
Spain	39	0	0	4	4	5	5	5	4	4	5	4	6	5	5	4	4	4	4	4	4	4	4	2
Spain	20	1	1	6	4	7	6	4	5	4	5	6	6	5	3	5	3	1	1	1	7	7	3	5
Spain	31	0	0	4	5	6	5	5	6	4	6	5	6	4	5	4	6	5	6	5	4	6	3	5
Spain	30	0	0	4	4	5	5	3	3	6	4	4	4	5	5	5	4	4	2	2	4	4	4	5
Spain	19	1	1	6	6	7	7	5	5	6	4	3	2	6	2	7	7	6	3	3	4	5	2	2
Spain	38	0	0	7	7	7	7	1	4	2	2	2	2	2	2	7	5	7	7	7	2	4	7	5
Spain	33	1	0	7	7	7	7	3	2	3	3	2	2	2	3	7	7	7	6	6	6	6	7	7
Spain	18	1	1	5	5	6	6	5	3	4	4	3	2	4	2	6	4	4	4	3	5	5	6	6
Spain	41	0	0	6	6	7	7	3	1	1	5	2	1	3	2	6	6	3	1	5	4	4	6	6
Spain	32	1	0	7	7	6	7	6	3	4	5	1	2	1	5	6	7	1	6	6	1	1	2	2
Spain	26	0	0	7	4	6	6	2	1	2	4	2	2	3	2	5	6	3	2	3	4	4	7	6
Spain	25	1	0	7	7	7	5	2	1	2	3	1	1	3	2	7	7	6	7	4	2	3	7	7
Spain	35	0	0	7	7	7	4	2	2	1	4	1	1	2	1	7	7	7	7	7	1	1	7	7
Spain	26	1	0	7	7	7	7	7	4	7	5	3	6	7	6	7	7	7	7	7	7	7	6	3
Spain	21	0	0	2	2	7	7	2	2	3	4	2	2	4	2	4	4	4	4	4	4	4	3	4
Spain	21	0	0	5	4	2	3	3	3	6	4	3	4	4	4	3	4	3	3	4	3	4	4	4
Spain	26	1	0	7	7	7	7	7	4	4	6	5	6	5	6	7	7	7	7	7	7	7	7	4
Spain	46	1	0	3	3	5	4	4	4	4	4	5	5	4	4	4	4	5	5	4	4	4	4	3
Spain	47	1	0	4	4	2	3	2	1	1	5	1	1	1	1	1	1	1	1	2	1	1	7	7
Spain	18	0	1	6	6	3	5	1	3	6	1	2	1	4	3	6	1	4	3	6	3	3	4	5
Spain	18	1	1	6	4	7	7	6	6	3	6	7	6	1	6	5	5	4	6	4	7	6	6	6
Spain	31	1	0	7	7	7	7	4	3	2	6	3	2	3	4	7	7	7	6	7	5	7	7	7
Spain	21	1	1	5	4	5	6	5	6	4	5	5	6	5	6	5	4	3	5	2	6	6	4	5
Spain	18	1	1	6	6	7	7	7	6	3	7	6	5	1	6	6	6	5	7	6	7	6	7	6
Spain	18	1	1	6	6	6	7	6	5	1	7	4	4	4	6	6	5	5	5	6	6	5	7	5
Spain	63	0	0	5	5	7	7	6	6	2	6	6	6	6	6	6	6	5	6	6	5	5	4	4
Spain	18	0	1	7	7	4	4	1	4	6	1	2	1	3	3	6	6	4	5	4	6	5	4	4
Spain	47	1	0	7	7	7	5	1	1	1	1	1	1	1	1	7	7	7	7	7	1	1	7	7
Spain	20	0	1	7	7	7	7	2	1	1	3	1	5	1	3	7	7	7	7	7	7	7	7	7
Spain	48	1	0	7	1	5	7	4	4	1	5	5	6	4	6	5	6	7	6	4	2	1	1	1
Spain	18	1	1	7	6	7	6	3	2	2	6	3	5	4	3	6	5	3	3	4	5	7	6	6
Spain	32	1	0	5	6	7	5	3	2	3	3	3	2	3	2	5	5	3	3	4	3	4	5	6
Spain	24	1	0	4	4	6	4	2	2	3	4	3	5	4	3	5	3	2	3	2	2	2	6	6
Spain	24	1	0	7	7	7	7	2	1	3	7	1	1	1	4	6	7	6	4	5	6	5	7	7
Spain	22	0	1	7	7	5	7	3	2	2	2	1	1	5	1	7	7	5	7	6	3	3	6	5
Spain	34	1	0	7	7	7	7	3	2	3	5	3	4	3	3	7	6	2	5	2	4	5	3	6
Spain	19	1	0	5	6	2	2	3	1	2	3	3	6	3	2	5	6	2	3	2	3	4	4	4
Spain	23	0	1	6	6	2	3	3	3	4	2	3	3	4	4	6	6	2	5	6	5	4	5	5
Spain	38	1	0	5	6	7	7	5	2	2	6	3	3	1	2	7	6	2	5	6	5	5	7	5
Spain	19	1	1	6	7	7	7	3	2	4	4	2	2	3	2	6	5	4	5	3	4	4	7	7
Spain	26	1	1	6	6	6	6	5	3	3	3	4	5	3	3	5	5	4	4	5	4	4	6	5
Spain	42	0	1	7	7	7	6	3	4	3	4	3	2	2	3	6	7	4	5	6	4	4	3	6
Spain	26	0	0	6	6	7	7	3	3	3	6	4	2	3	3	2	3	6	1	2	1	2	5	6
Spain	19	1	1	6	6	7	6	3	3	5	5	4	3	5	3	7	5	5	5	6	5	6	6	6
Spain	21	0	0	7	7	1	4	3	2	3	1	3	1	3	2	7	5	3	6	7	5	5	4	4
Spain	35	1	0	4	5	7	7	5	3	3	5	3	4	3	3	3	3	3	3	3	3	3	6	6
Spain	38	0	0	7	7	7	7	3	3	3	5	4	4	4	3	7	7	6	4	6	6	5	6	6
Spain	46	1	1	6	7	7	7	3	3	4	4	3	4	5	2	7	6	6	6	6	5	5	6	6
Spain	20	1	0	6	7	7	7	4	3	3	7	5	6	2	6	5	6	1	2	2	6	4	3	4
Spain	20	1	0	5	6	7	7	6	5	3	6	5	6	3	5	3	5	1	2	1	5	5	4	2
Spain	23	0	0	6	6	4	4	1	1	1	1	1	2	3	2	7	6	5	7	6	4	5	6	7
Spain	51	0	1	6	2	3	7	2	2	2	4	5	6	5	4	6	6	5	4	4	2	2	6	6
Spain	51	0	1	4	2	6	7	4	4	5	5	3	5	5	5	7	7	5	4	2	7	6	4	5
Spain	35	0	0	7	7	7	7	4	4	5	3	4	3	5	3	7	7	7	5	7	4	4	5	4
Spain	35	0	0	6	6	7	7	4	4	5	4	4	4	5	3	6	6	6	6	6	5	5	4	4
Spain	29	0	0	5	5	7	6	2	2	4	5	4	1	2	1	4	1	1	5	1	1	2	4	6
Spain	33	1	0	7	7	7	7	3	1	1	5	2	2	3	4	7	7	7	7	7	3	3	7	6
Spain	28	1	0	7	6	6	5	5	2	1	5	4	3	3	3	7	7	6	6	6	6	6	6	6
Spain	28	1	0	4	4	6	6	2	1	3	4	1	1	2	1	4	4	4	4	4	1	1	7	7
Spain	27	0	0	7	7	7	7	4	3	5	4	3	4	6	3	7	7	6	6	6	7	7	5	5
Spain	36	0	0	7	5	7	7	2	1	1	4	1	7	1	1	7	7	7	6	6	4	4	7	7
Spain	23	1	1	3	5	6	6	5	6	3	5	5	5	3	4	7	3	3	5	6	6	7	6	6
Spain	45	0	0	5	6	6	5	2	2	3	6	5	5	2	3	6	6	4	4	4	4	4	6	6
Spain	36	1	0	1	6	7	7	5	2	4	7	4	6	5	5	1	1	1	1	1	1	1	1	1
Spain	30	0	0	7	6	7	7	3	2	3	5	3	2	2	2	7	6	6	4	4	2	6	6	7
Spain	20	0	1	7	7	1	4	3	2	6	1	5	3	5	3	4	4	7	4	4	3	7	2	3
Spain	22	1	1	5	5	7	7	7	5	4	7	4	4	3	5	4	5	5	4	4	7	7	6	6
Spain	40	0	0	5	5	7	7	4	2	3	3	2	3	4	3	7	6	2	5	6	6	6	7	6
Spain	25	0	0	7	7	7	4	2	1	4	4	4	3	1	2	7	7	1	1	1	6	6	7	7
Spain	27	0	0	6	5	4	5	3	3	3	4	4	3	4	3	6	6	6	5	4	2	3	4	4
Spain	57	1	0	7	7	6	7	5	2	2	5	4	2	1	2	7	7	7	6	7	6	6	7	7
Spain	26	1	1	7	7	5	5	1	1	3	4	1	2	4	3	6	7	4	5	5	4	5	6	7
Spain	28	0	0	3	2	2	7	6	5	3	6	6	6	4	6	5	3	2	2	4	2	2	4	5
Spain	34	0	0	7	4	7	7	1	7	1	3	1	5	2	5	5	5	2	3	4	4	4	7	7
Spain	19	1	1	6	4	7	7	3	5	4	5	4	3	5	5	3	7	6	4	4	5	6	3	7
Spain	19	1	1	6	4	5	6	4	5	3	5	6	6	3	4	6	7	4	5	5	7	7	5	6
Spain	37	0	0	5	5	7	4	3	2	2	4	3	5	5	3	6	6	4	4	4	4	4	3	3
Spain	42	0	1	6	5	6	5	5	4	3	6	5	5	2	5	6	3	3	6	4	6	6	7	7
Spain	45	1	0	7	4	7	7	1	3	4	4	4	4	4	3	7	7	4	4	4	7	4	7	5
Spain	45	1	0	4	5	7	7	1	4	4	4	4	5	1	7	7	7	7	7	4	7	7	7	7
Spain	25	0	1	5	6	6	6	4	3	3	6	5	5	5	5	7	7	6	6	7	2	2	4	2
Spain	55	0	0	6	5	7	6	4	4	4	3	4	3	3	3	7	7	7	6	6	5	4	6	5
Spain	28	1	0	5	6	7	6	4	3	3	3	2	3	4	4	6	5	5	5	5	4	5	4	3
Spain	25	0	1	6	6	6	5	2	2	2	4	2	1	4	2	6	6	4	5	5	5	5	6	5
Spain	32	1	0	6	6	6	6	5	2	5	4	2	3	4	3	4	4	4	4	4	5	4	7	4
Spain	28	0	0	3	3	7	5	3	3	5	4	3	3	6	3	4	3	3	2	3	4	4	5	4
Spain	36	1	1	6	6	2	4	2	3	3	4	3	4	3	2	7	5	3	6	5	5	5	5	6
Spain	36	0	0	6	6	4	4	2	1	2	3	2	2	6	2	7	7	3	5	7	5	5	7	6
Spain	31	1	1	6	5	5	5	4	2	5	3	1	4	5	3	7	7	1	5	5	5	5	7	5
Spain	19	0	1	4	4	7	6	3	2	6	3	2	1	6	2	6	6	2	2	2	5	6	6	3
Spain	19	0	1	5	5	7	6	2	2	6	3	2	2	6	2	6	4	3	2	2	6	6	4	2
Spain	31	0	1	4	4	6	7	3	1	4	6	2	3	2	3	4	3	3	4	3	6	6	7	5
Spain	19	0	1	5	5	7	6	2	2	6	3	2	2	6	2	6	5	3	2	2	6	6	5	5
Spain	50	1	0	4	4	4	4	3	5	4	4	4	3	4	5	5	4	4	5	6	5	4	4	4
Spain	37	0	0	5	5	6	5	3	3	3	5	3	6	4	4	5	6	4	4	4	4	4	6	5
Spain	37	0	0	4	4	5	5	3	3	3	5	3	5	4	4	5	5	5	4	4	5	5	4	4
Spain	38	1	1	6	6	7	6	3	2	3	5	3	2	3	2	6	6	3	5	5	3	4	5	6
Spain	33	1	0	7	7	7	4	1	1	1	3	2	2	2	2	7	7	7	7	7	2	3	7	7
Spain	38	1	0	6	6	7	7	6	2	6	6	6	6	6	5	6	6	4	5	5	5	6	5	5
Spain	25	1	1	5	4	6	6	4	2	3	5	4	5	6	2	1	2	1	3	2	1	1	5	5
Spain	19	1	1	3	7	3	4	2	2	3	1	2	4	3	3	5	5	5	5	5	4	6	5	4
Spain	19	1	1	4	4	5	5	1	1	2	4	3	6	4	4	3	4	3	5	4	3	2	5	3
Spain	22	1	1	6	6	6	6	3	2	2	3	3	2	4	3	5	5	2	5	5	5	5	7	6
Spain	27	1	0	6	5	7	7	3	2	2	6	3	4	4	3	6	6	4	5	5	5	5	6	6
Spain	28	0	0	7	7	7	7	3	3	3	5	2	1	3	1	7	7	6	4	7	3	3	7	5
Spain	22	0	1	7	7	7	7	4	3	3	6	4	3	4	3	7	7	7	7	7	6	6	5	5
Spain	32	0	0	7	4	7	7	3	2	1	7	3	1	5	1	4	5	3	4	4	3	3	7	7
Spain	32	0	0	2	2	7	7	3	1	2	7	3	1	3	1	2	1	1	1	1	3	3	7	7
Spain	55	0	0	7	7	1	1	3	2	6	6	4	3	2	3	6	6	6	6	6	5	5	7	7
Spain	31	0	1	7	7	7	7	2	2	2	4	3	7	1	3	7	7	7	6	6	7	7	6	6
Spain	21	0	1	7	7	6	4	3	2	3	1	3	2	2	2	7	7	1	2	2	2	2	7	7
Spain	34	1	0	6	5	4	5	3	5	4	3	4	5	6	3	4	3	5	6	4	4	5	5	6
Spain	34	1	0	6	4	6	5	4	3	5	4	4	5	4	2	5	4	5	6	7	3	6	5	6
Spain	32	1	0	6	5	4	5	3	4	4	4	4	3	3	2	6	4	5	4	6	5	5	5	3
Spain	18	0	1	7	7	2	2	2	1	2	1	2	3	5	2	6	7	3	5	4	3	4	5	5
Spain	39	0	0	6	6	7	7	2	2	6	4	2	3	2	3	6	6	6	5	5	3	3	5	6
Spain	25	0	0	7	7	7	7	2	3	1	5	1	7	2	3	7	7	6	7	7	7	7	7	7
Spain	36	1	0	5	5	7	7	4	5	5	5	4	3	4	2	6	6	4	4	5	5	5	3	4
Spain	26	0	0	6	7	7	6	2	2	3	3	2	2	4	1	7	6	6	6	6	5	6	7	7
Spain	25	1	1	6	7	6	5	3	1	4	4	1	1	4	1	4	6	6	4	7	4	1	6	4
Spain	50	0	0	6	6	7	7	3	1	1	5	2	2	2	3	6	6	5	6	6	5	5	7	7
Spain	23	0	1	7	7	7	7	6	5	5	7	6	5	6	3	4	4	2	2	2	7	5	4	1
Spain	19	0	1	5	4	5	6	4	3	4	2	2	2	3	3	5	4	4	3	4	4	5	6	5
Spain	20	0	1	5	3	4	5	4	3	2	5	4	5	4	6	5	5	3	2	5	6	6	4	4
Spain	23	1	1	2	2	7	5	1	1	4	4	1	2	2	2	3	3	1	2	2	2	2	6	6
Spain	24	1	1	4	4	6	6	4	5	4	3	5	5	4	3	3	4	2	3	5	3	4	3	5
Spain	34	1	1	6	7	7	6	3	5	5	4	4	5	6	2	6	6	5	6	7	6	6	6	5
Spain	31	1	0	5	6	4	4	3	1	4	3	2	2	3	2	5	5	4	5	4	3	3	5	5
Spain	34	0	0	5	6	5	6	4	3	6	3	4	4	5	3	6	6	6	6	6	6	4	5	6
Spain	29	0	1	2	4	7	7	2	4	7	1	1	1	4	1	5	1	4	4	1	3	4	2	4
Spain	25	0	0	4	6	6	6	4	4	4	5	4	5	5	4	5	5	4	1	3	6	6	5	3
Spain	38	1	0	4	5	7	7	3	3	3	5	6	2	4	3	5	6	4	4	5	4	4	7	6
Spain	36	0	0	7	7	7	7	7	7	1	7	7	7	1	7	7	7	7	7	7	7	7	7	7
Spain	28	0	0	4	3	7	7	2	2	4	1	3	2	6	2	4	4	2	1	1	4	4	3	3
Spain	20	1	1	7	7	7	6	3	2	3	4	2	3	3	5	3	4	1	3	3	5	5	7	5
Spain	40	1	0	4	5	7	7	4	4	4	6	5	4	3	4	5	4	4	5	3	5	4	3	5
Spain	21	0	0	5	4	6	6	4	4	4	3	3	7	4	5	4	5	5	4	4	4	4	4	4
Spain	35	1	0	6	1	5	6	6	5	6	6	5	5	7	5	2	4	4	3	1	4	6	4	2
Spain	18	1	1	7	7	7	7	3	1	3	1	3	1	5	3	1	1	5	7	1	4	3	6	3
Spain	43	0	1	5	7	4	7	3	1	4	4	2	4	4	2	7	7	1	6	7	5	4	6	5
Spain	19	0	1	7	7	5	5	5	4	2	1	4	1	3	1	7	5	4	7	5	4	4	6	6
Spain	34	1	1	7	7	1	1	1	4	7	4	2	5	6	3	6	4	3	5	5	7	7	1	7
Spain	34	1	1	7	7	1	1	1	1	7	1	1	1	7	1	1	1	1	1	1	1	1	7	7
Spain	45	1	0	6	6	4	6	2	3	3	4	3	2	3	3	5	4	3	2	3	5	5	6	5
Spain	19	0	1	6	6	3	6	3	2	3	2	3	3	3	2	6	6	4	5	5	5	5	7	6
Spain	36	1	0	6	6	6	6	3	3	5	5	3	3	5	3	6	6	2	2	2	3	3	6	3
Spain	44	1	0	5	6	4	4	1	1	1	1	1	1	2	1	6	5	4	5	5	1	4	7	7
Spain	25	0	0	4	6	1	6	4	5	3	6	6	7	4	6	3	2	3	1	3	4	1	3	1
Spain	17	0	1	7	7	4	4	1	1	2	3	3	1	5	1	7	7	7	7	7	7	7	6	5
Spain	17	0	1	7	7	4	5	1	2	2	3	2	1	5	1	7	4	7	7	7	7	7	6	6
Spain	26	0	1	6	5	7	7	3	2	4	5	4	6	5	3	6	6	6	6	6	5	6	6	5
United States	22	1	1	5	5	2	2	3	3	5	2	2	3	3	3	5	5	4	5	4	4	4	5	5
United States	25	1	1	7	6	6	7	6	7	2	6	7	6	1	6	6	7	6	7	6	6	7	6	6
United States	36	1	0	4	4	1	1	2	3	2	3	4	3	3	5	5	6	3	5	5	5	5	5	5
United States	25	1	0	6	5	6	5	5	6	4	5	6	5	2	7	5	6	2	5	6	5	4	6	5
United States	56	1	0	5	5	7	5	6	6	3	5	5	6	2	5	4	4	4	5	5	6	5	2	2
United States	37	0	1	2	2	7	7	7	6	2	6	6	6	5	5	4	4	3	4	4	4	4	3	4
United States	28	1	0	3	2	5	4	5	4	5	3	4	4	5	2	2	3	3	3	2	4	4	3	3
United States	51	0	0	5	5	7	1	1	1	1	1	4	1	1	1	5	5	4	4	4	3	3	7	7
United States	23	1	0	5	6	7	7	6	7	2	5	6	6	1	6	5	5	4	5	5	6	5	6	7
United States	28	1	1	3	3	5	3	3	1	2	4	3	1	2	2	5	4	2	2	3	6	6	7	7
United States	34	1	1	6	5	1	1	5	6	1	5	4	3	4	5	5	6	7	6	5	4	5	6	7
United States	34	1	1	6	7	6	7	6	7	2	7	6	7	1	6	6	7	6	7	6	6	7	6	7
United States	48	0	0	5	5	7	7	4	3	3	7	5	5	4	2	4	4	3	3	3	4	4	5	5
United States	25	0	0	4	5	7	6	6	5	4	5	6	4	3	4	4	5	6	5	4	4	5	4	5
United States	22	0	1	5	6	5	6	5	4	2	5	6	4	3	5	6	4	5	4	5	6	5	6	4
United States	23	1	0	5	4	7	7	5	6	3	4	5	5	3	6	5	4	4	5	6	5	4	4	5
United States	30	1	1	7	7	6	7	2	2	3	4	2	2	2	2	7	7	7	7	7	4	4	7	7
United States	39	0	0	5	5	6	6	4	4	5	5	5	5	5	3	6	6	5	5	5	4	5	3	3
United States	22	0	0	6	7	6	7	5	6	1	6	7	6	1	5	5	6	7	6	7	5	6	7	5
United States	33	0	1	6	7	7	6	6	7	2	7	6	7	2	7	6	7	6	6	7	6	7	6	7
United States	68	0	0	2	2	7	7	6	6	6	7	7	5	4	4	1	1	1	1	1	5	5	6	6
United States	29	1	1	6	5	6	7	6	5	2	7	6	5	2	7	5	6	5	6	6	6	5	6	7
United States	62	1	0	6	2	7	6	4	3	2	7	4	5	4	4	5	6	2	5	2	4	5	5	5
United States	24	1	0	7	6	6	7	5	6	3	6	7	6	3	6	5	6	7	4	5	6	7	6	6
United States	22	1	0	6	7	5	6	5	6	1	6	5	6	2	7	4	6	6	5	6	5	6	7	5
United States	23	1	0	5	5	5	5	5	4	3	6	5	6	3	6	5	4	5	4	5	6	5	5	4
United States	23	1	0	3	4	3	5	3	5	5	2	5	4	4	4	3	3	4	3	5	3	4	6	2
United States	28	1	1	6	5	3	3	1	1	1	1	4	2	2	4	6	6	5	5	5	5	5	5	5
United States	24	1	1	5	5	7	5	4	5	4	2	3	3	2	6	6	5	6	6	6	6	6	4	5
United States	49	0	0	5	6	7	4	3	2	3	2	4	2	4	2	4	6	1	5	4	5	6	6	6
United States	68	0	0	6	1	7	7	7	6	7	7	6	7	5	6	4	4	1	1	1	2	5	1	3
United States	51	0	0	4	2	7	6	3	3	3	2	5	2	5	3	5	5	5	3	3	5	5	7	7
United States	36	1	0	4	3	4	5	5	4	3	4	5	4	4	5	4	6	3	5	3	3	3	5	5
United States	25	0	1	6	6	7	6	6	5	2	7	6	6	4	5	6	5	4	6	4	6	5	6	5
United States	20	0	1	5	4	3	6	5	4	4	4	4	5	4	5	5	4	5	4	5	4	5	4	4
United States	24	0	0	7	6	6	7	5	6	1	6	5	6	1	6	6	7	3	6	7	5	6	7	6
United States	64	0	0	4	2	7	6	5	5	5	7	5	4	5	5	4	2	4	2	2	3	4	5	5
United States	24	1	0	2	1	1	1	2	1	6	1	2	1	7	2	1	1	1	2	2	1	2	2	2
United States	25	1	1	6	7	6	7	6	7	3	7	6	5	1	6	5	7	6	7	6	6	7	6	7
United States	36	1	0	1	1	7	7	7	7	7	4	7	7	7	7	1	4	1	1	1	7	7	1	1
United States	25	1	0	7	7	5	4	1	2	1	2	1	3	3	2	4	3	2	3	4	7	7	7	7
United States	41	0	0	6	6	7	7	3	6	2	6	6	4	2	4	6	6	1	6	6	6	6	1	1
United States	26	1	0	1	1	1	1	1	4	4	2	5	2	1	1	2	2	1	2	2	2	2	3	3
United States	32	0	1	7	5	6	6	6	6	1	6	6	6	2	7	5	6	6	6	7	7	7	5	5
United States	61	0	0	2	2	7	7	5	5	6	7	6	5	7	4	4	4	4	4	4	4	5	2	2
United States	20	0	1	4	3	2	2	3	2	5	2	3	2	5	2	4	3	4	3	4	3	4	3	3
United States	38	1	0	5	4	5	4	5	6	4	6	7	6	2	4	6	5	6	4	6	4	5	5	4
United States	35	1	1	7	7	7	7	7	7	1	7	7	7	1	7	3	5	5	4	4	7	7	7	7
United States	41	1	0	3	3	1	1	4	4	4	3	4	2	5	4	4	4	4	4	4	4	4	3	4
United States	34	1	0	3	4	1	1	2	2	6	5	3	4	4	3	3	4	3	3	4	3	4	3	4
United States	34	0	0	4	3	1	1	4	5	5	5	5	5	5	5	5	4	5	5	4	5	5	4	4
United States	26	1	1	6	5	5	6	6	5	2	7	6	5	2	7	5	4	5	6	7	6	5	6	7
United States	30	1	0	5	5	6	7	6	6	3	7	6	5	4	5	5	6	3	5	5	4	3	4	4
United States	22	1	1	4	5	3	4	4	3	3	4	3	5	4	5	5	3	5	5	4	5	4	5	3
United States	25	1	0	7	6	4	6	3	1	2	6	5	3	2	5	6	6	4	6	5	2	2	6	6
United States	32	0	1	4	2	6	5	3	4	3	6	5	4	5	6	3	4	5	6	4	3	4	5	6
United States	30	0	0	7	7	7	6	5	4	3	4	5	4	2	3	6	6	6	6	6	5	5	7	7
United States	41	0	1	3	3	6	6	5	3	2	4	5	2	2	2	4	4	4	4	5	4	4	5	5
United States	28	1	0	5	5	1	1	3	4	4	4	5	5	4	5	3	2	3	2	2	5	3	4	4
United States	24	1	0	6	7	6	7	5	6	1	5	6	7	2	5	6	7	5	6	7	5	6	7	5
United States	25	1	1	5	5	7	7	6	5	2	6	5	5	2	5	5	4	5	5	5	6	5	6	5
United States	19	0	1	7	7	6	5	1	1	1	2	2	1	2	1	6	5	6	6	6	5	4	7	7
United States	28	1	1	6	7	6	7	6	5	1	6	7	6	3	6	6	5	7	6	7	7	6	6	5
United States	23	1	0	5	4	5	5	5	4	3	4	5	4	3	5	6	5	6	5	6	4	5	6	5
United States	25	1	0	4	5	6	6	5	6	3	4	5	4	3	4	5	4	5	4	5	4	5	4	5
United States	34	0	1	7	6	7	6	7	6	1	7	7	7	2	6	6	6	7	6	7	7	7	6	7
United States	47	0	0	7	3	7	6	2	2	4	3	3	2	4	2	7	7	6	7	5	4	6	7	7
United States	21	0	1	6	6	5	5	6	6	3	5	6	6	3	6	5	6	6	5	6	6	5	6	5
United States	41	0	0	4	4	7	7	3	3	1	3	3	2	1	2	4	4	4	4	4	3	3	6	6
United States	34	1	0	6	5	7	7	4	6	6	5	4	2	2	1	5	5	4	5	4	4	6	4	4
United States	28	0	0	7	7	7	7	2	1	1	4	4	1	1	2	7	7	7	5	7	4	6	7	7
United States	33	1	1	4	4	7	7	5	5	5	6	5	4	4	4	4	4	4	4	4	5	5	3	3
United States	43	0	0	4	2	5	6	4	4	4	6	5	3	4	4	5	5	3	5	4	5	5	3	3
United States	24	1	0	1	1	1	1	1	2	7	1	2	1	7	1	1	2	1	1	1	1	2	1	1
United States	24	1	0	5	6	6	7	6	5	2	7	6	5	2	5	5	6	7	5	6	5	6	3	2
United States	56	1	0	5	5	7	7	7	6	6	6	5	3	5	4	4	4	3	3	3	5	6	5	5
United States	45	1	0	5	5	7	7	5	5	4	5	5	2	5	3	5	5	3	4	4	6	6	6	6
United States	25	1	1	5	4	4	5	4	5	3	4	5	4	3	5	4	5	4	5	4	3	5	5	4
United States	50	1	0	5	5	7	4	3	3	4	5	3	2	3	3	5	6	3	5	5	4	5	6	6
United States	25	1	1	7	6	6	7	5	5	5	6	6	7	5	6	4	6	4	7	3	5	6	7	5
United States	25	1	0	5	6	5	6	4	5	4	6	5	4	3	4	6	4	5	4	6	4	5	6	4
United States	60	0	0	7	7	7	7	1	3	3	2	5	1	5	1	7	5	1	5	7	7	7	7	7
United States	28	1	0	4	3	3	3	3	3	4	3	4	3	5	4	3	3	4	3	4	3	4	3	3
United States	32	0	0	4	5	7	6	4	3	2	5	4	1	3	3	5	5	4	5	4	6	5	4	5
United States	36	0	0	3	2	7	7	5	5	4	5	5	5	4	4	5	5	3	4	3	4	3	4	4
United States	51	0	0	1	1	1	1	5	3	1	1	1	1	1	1	7	7	7	7	7	4	4	7	7
United States	34	0	0	3	2	7	7	4	3	4	3	4	1	5	2	4	4	3	2	1	5	6	4	5
United States	40	1	0	5	4	7	7	2	3	4	2	4	2	3	3	3	2	1	2	2	3	3	4	3
United States	31	0	0	6	5	7	7	5	3	2	6	6	3	6	2	5	7	5	6	5	5	5	7	7
United States	32	0	0	4	4	7	6	4	6	4	4	4	5	4	4	3	4	4	5	4	5	4	4	3
United States	30	1	0	5	5	7	7	5	4	3	6	4	5	5	4	5	4	4	4	4	5	5	4	4
United States	30	1	0	7	6	7	7	5	3	4	7	4	6	3	7	5	5	6	6	7	7	6	3	2
United States	34	1	0	5	4	7	7	1	1	1	1	3	1	4	4	5	5	5	5	3	3	3	5	5
United States	29	1	0	4	1	3	3	6	4	4	5	5	6	2	5	5	6	6	5	2	5	4	3	2
United States	29	1	0	4	2	7	7	5	6	3	6	7	5	2	4	6	4	5	3	5	5	3	5	6
United States	35	0	0	1	1	7	7	4	5	6	6	4	3	6	3	1	2	3	1	1	5	5	1	1
United States	20	0	1	4	5	3	5	5	4	4	5	5	4	3	4	5	5	6	6	5	4	4	3	4
United States	26	0	1	6	7	1	1	3	1	1	1	2	1	1	1	7	7	1	6	6	5	6	7	5
United States	59	0	0	4	1	7	7	5	5	2	6	6	7	3	4	5	4	3	2	3	3	3	4	6
United States	59	0	0	4	4	7	7	5	3	6	7	4	3	3	2	3	4	1	4	2	6	6	7	7
United States	66	0	0	7	7	7	7	6	7	7	7	7	6	5	7	7	7	1	7	7	6	6	6	6
United States	32	1	0	6	4	7	7	6	6	6	7	5	7	2	6	6	6	3	3	2	2	6	2	6
United States	18	1	1	6	6	7	5	3	3	3	2	2	2	3	2	6	5	6	5	5	5	4	5	5
United States	20	0	1	2	2	2	2	2	2	5	2	2	3	6	2	3	2	3	2	3	3	2	2	3
United States	25	1	0	5	4	4	5	4	4	3	3	5	4	4	6	5	4	6	4	5	3	5	5	4
United States	32	1	0	4	2	7	7	5	5	5	6	4	5	3	4	5	4	4	5	2	3	6	4	4
United States	26	0	0	6	5	7	7	6	6	3	5	6	6	2	6	5	6	6	5	5	6	5	5	6
United States	34	1	0	4	4	1	4	5	4	4	4	5	5	4	4	6	6	5	6	6	5	6	4	4
United States	30	0	0	6	5	7	6	5	6	3	6	6	4	5	4	5	5	6	4	4	5	6	5	6
United States	41	0	0	7	7	7	7	3	4	4	2	4	1	4	1	6	7	5	6	6	5	5	7	7
United States	56	1	0	2	2	7	5	2	3	4	7	5	2	1	2	2	2	2	2	2	4	4	3	5
United States	28	0	1	6	6	6	6	5	5	2	6	7	7	2	6	6	6	6	7	7	6	6	7	7
United States	33	1	0	6	1	7	7	7	7	1	7	7	7	5	1	6	6	6	7	6	7	7	6	2
United States	33	0	0	4	4	1	1	4	3	4	2	4	3	3	5	6	6	6	6	6	3	3	4	4
United States	25	0	1	1	1	1	1	1	1	7	2	1	2	7	1	1	1	1	3	3	1	1	1	1
United States	33	1	1	7	7	7	7	5	5	1	4	4	5	6	5	6	7	2	5	7	7	7	4	4
United States	33	0	0	4	3	3	3	3	4	5	3	3	4	5	4	3	4	3	4	4	3	4	3	3
United States	30	1	0	4	6	7	7	5	6	4	7	5	4	6	5	5	6	2	4	5	4	6	7	5
United States	32	1	1	7	7	7	7	5	4	1	7	5	4	5	3	1	7	7	4	7	6	7	1	1
United States	40	0	0	6	7	7	7	7	5	1	6	7	6	1	7	7	7	6	7	7	6	4	5	7
United States	28	1	0	5	6	4	6	3	5	4	4	5	6	3	6	3	4	6	4	5	3	4	5	6
United States	24	0	0	6	6	7	7	3	2	2	2	3	1	3	3	5	6	2	5	5	6	6	7	7
United States	30	0	0	2	3	7	7	5	5	4	7	6	4	5	3	5	5	3	3	2	2	3	2	2
United States	30	0	1	6	2	1	1	6	4	4	1	5	4	2	2	5	2	2	3	2	5	5	5	5
United States	30	0	0	7	7	7	6	1	1	1	5	2	2	2	1	5	6	6	6	6	5	5	7	7
United States	31	0	1	6	6	6	4	2	2	2	3	3	2	3	2	6	6	6	6	6	2	3	5	4
United States	48	0	0	3	3	7	6	3	4	4	5	3	3	3	3	5	5	4	3	3	4	4	5	5
United States	39	1	1	4	6	6	6	4	5	3	4	4	3	2	5	6	6	6	5	4	5	5	6	7
United States	19	1	1	6	6	1	1	4	2	2	2	2	2	3	3	6	6	6	5	5	5	5	6	6
United States	24	1	1	5	3	7	7	6	5	2	5	5	5	3	6	3	4	4	3	3	4	4	2	2
United States	24	0	1	3	4	7	7	6	6	3	4	5	5	4	5	5	5	6	6	5	2	2	2	2
United States	30	1	0	3	2	1	3	4	5	5	5	5	6	2	5	3	2	3	4	5	5	6	4	4
United States	58	0	0	2	2	7	7	5	5	4	7	6	5	5	5	2	2	1	2	2	4	4	3	3
United States	29	1	0	2	1	2	1	4	3	3	6	5	6	2	5	2	3	4	4	4	4	3	6	3
United States	28	1	0	5	5	7	7	6	6	4	7	6	6	2	6	6	5	5	5	5	5	5	6	5
United States	29	1	0	5	5	7	6	3	3	3	5	5	3	3	3	7	7	7	7	6	4	4	6	6
United States	26	1	1	4	5	1	3	1	3	4	4	6	5	2	6	1	3	5	6	6	3	4	4	3
United States	34	0	0	5	3	1	1	5	3	2	1	7	6	1	5	6	7	4	6	7	7	6	4	4
United States	37	0	0	4	2	7	7	6	6	6	7	5	5	6	5	5	5	2	4	4	6	6	2	2
United States	25	1	1	3	4	3	6	4	2	4	1	4	5	3	6	4	6	2	6	3	2	4	5	6
United States	51	1	0	4	4	1	1	4	5	4	5	5	5	5	4	4	4	4	4	3	3	4	2	2
United States	65	0	0	7	7	7	7	3	3	1	5	4	2	1	3	7	7	7	7	7	4	5	7	7
United States	39	1	0	7	6	7	5	3	2	2	3	3	1	2	2	7	6	1	6	6	5	5	7	7
United States	25	0	0	2	2	7	7	4	4	4	4	4	4	6	4	3	4	3	2	2	3	3	2	2
United States	33	1	0	5	5	6	5	6	5	2	6	5	5	4	3	6	5	5	5	4	6	5	6	6
United States	20	0	1	7	7	7	5	2	1	1	5	4	2	2	1	6	6	7	6	7	5	5	4	4
United States	22	0	0	5	5	6	6	2	2	2	1	4	2	3	2	5	4	4	3	3	5	5	5	7
United States	30	1	0	4	4	6	5	4	4	2	1	3	3	3	3	4	3	3	4	3	4	5	2	3
United States	25	0	0	5	7	2	5	2	3	4	4	5	5	2	6	2	4	5	5	6	4	5	5	4
United States	41	1	1	5	5	7	7	4	5	3	4	5	5	4	3	4	4	4	5	4	4	4	3	4
United States	26	0	0	5	1	7	7	3	3	3	6	3	2	4	3	5	4	2	3	2	2	3	4	4
United States	34	1	0	4	5	4	5	4	5	2	5	5	5	2	6	3	4	4	5	4	4	5	6	5
United States	48	0	1	2	1	7	6	6	6	7	7	7	5	1	5	1	1	7	1	1	5	6	1	2
United States	52	0	0	4	1	7	7	5	6	7	7	6	7	6	4	4	3	1	3	1	5	5	2	2
United States	21	0	1	6	5	7	7	3	2	3	3	4	3	4	3	5	5	2	4	5	6	5	6	5
United States	27	1	0	6	7	7	7	6	5	7	7	6	5	7	1	7	7	1	6	6	6	6	5	7
United States	26	1	1	6	5	6	6	2	4	3	2	2	2	5	3	5	5	6	6	6	5	5	6	6
United States	39	0	0	5	4	7	5	3	1	2	2	2	1	3	1	7	6	6	6	6	5	5	7	6
United States	47	0	0	4	1	1	1	4	3	3	3	2	4	3	3	4	5	3	3	1	1	4	2	4
United States	27	1	0	1	2	1	3	4	5	3	1	6	5	4	5	4	5	6	6	5	5	6	2	1
United States	28	0	0	4	4	7	7	3	1	1	7	4	1	1	2	5	5	5	5	5	4	4	7	7
United States	43	0	0	1	1	7	7	5	5	2	6	6	2	1	2	1	1	1	1	1	1	1	6	6
United States	44	0	1	6	6	6	6	6	6	2	6	6	6	2	6	6	5	6	6	6	6	6	6	6
United States	29	1	0	7	7	7	7	5	5	5	4	5	5	2	5	6	7	1	7	7	5	5	7	6
United States	22	0	0	5	5	7	7	2	3	2	1	4	2	4	2	7	7	1	4	1	5	5	7	7
United States	26	1	1	6	5	2	3	2	3	3	4	5	5	2	5	2	3	5	6	6	4	5	4	5
United States	47	1	0	3	3	7	6	3	5	6	7	6	5	3	3	4	4	3	3	3	5	6	2	2
United States	35	0	0	7	7	7	7	4	4	1	1	1	1	1	1	1	7	1	7	7	4	7	7	7
United States	26	0	0	7	6	7	7	6	4	3	5	7	6	2	5	5	7	6	6	7	4	6	5	5
United States	48	0	0	5	2	7	7	5	5	1	7	6	2	3	2	2	2	2	2	2	5	5	6	6
United States	28	1	1	6	7	5	6	6	6	2	7	6	7	2	7	5	6	7	6	7	6	7	6	7
United States	41	1	0	3	2	7	7	6	5	5	5	6	3	5	2	4	4	3	2	2	6	6	5	5
United States	28	0	0	7	7	7	3	1	1	1	1	1	1	1	1	5	5	1	5	5	5	5	7	7
United States	49	0	0	4	4	7	7	4	4	3	5	6	5	2	5	5	5	4	5	5	4	4	5	5
United States	27	1	0	3	4	6	6	2	3	4	4	2	3	4	3	5	5	3	5	5	5	5	4	5
United States	22	1	0	5	5	1	1	2	1	5	4	2	2	4	2	5	7	7	6	6	1	7	4	5
United States	41	0	0	5	2	4	4	5	6	2	7	6	6	7	6	6	6	6	6	6	2	2	2	2
United States	24	1	0	5	3	2	2	3	2	2	2	4	3	6	2	6	4	3	5	6	4	5	5	5
United States	31	1	0	5	5	7	7	5	6	7	5	5	4	5	5	5	6	4	5	4	4	6	4	4
United States	26	1	1	6	7	4	5	4	5	2	6	5	6	2	5	3	3	2	2	1	2	1	4	5
United States	39	1	0	2	2	7	6	4	5	5	5	5	4	3	3	3	3	2	3	3	5	5	3	3
United States	31	1	0	2	3	6	5	6	6	6	5	6	6	6	6	2	2	2	2	3	3	3	3	2
United States	26	1	1	6	5	1	3	4	6	3	6	6	6	3	6	4	3	4	5	4	4	5	4	5
United States	29	1	0	4	2	7	7	1	1	3	2	1	1	2	1	4	3	2	4	2	1	2	4	2
United States	53	0	0	3	2	7	7	4	4	4	5	4	4	4	3	4	4	1	1	1	4	4	5	6
United States	37	1	0	6	6	7	6	3	5	6	4	5	3	6	3	6	5	5	5	5	6	5	5	3
United States	30	1	0	6	7	7	7	4	4	3	7	4	2	4	2	4	4	2	6	4	5	6	6	6
United States	25	0	1	5	4	5	4	5	4	3	4	5	3	3	5	3	4	3	5	3	4	3	5	3
United States	25	1	0	6	6	7	7	4	2	1	6	5	5	1	7	5	4	5	5	6	5	5	7	4
United States	32	0	0	3	3	7	7	6	6	5	4	6	6	4	6	3	3	4	3	3	4	4	3	3
United States	24	1	0	5	2	1	1	2	2	4	2	2	1	2	1	5	5	3	6	5	2	3	3	3
United States	36	1	0	7	7	7	7	3	2	2	6	5	3	3	3	7	7	7	6	6	5	5	7	6
United States	39	1	0	1	2	7	7	3	4	3	7	4	4	5	1	2	2	2	2	2	1	2	1	1
United States	55	1	1	6	7	5	5	5	4	3	6	7	6	3	6	5	4	6	5	6	4	5	6	6
United States	67	1	0	5	2	7	7	6	5	5	6	6	4	6	2	6	2	6	6	2	6	6	2	2
United States	26	1	1	3	4	1	3	3	4	5	4	4	5	4	5	3	4	4	4	5	3	4	3	4
United States	28	1	0	5	6	2	3	3	4	3	5	6	6	3	6	2	3	4	5	6	4	5	5	6
United States	28	0	0	6	6	7	7	6	5	3	6	6	5	2	6	5	6	5	5	6	6	6	5	5
United States	68	0	0	7	7	7	7	2	2	3	7	5	6	3	5	6	7	1	5	6	6	6	7	7
United States	42	1	0	6	6	7	7	5	5	5	6	5	5	4	6	6	6	6	5	5	5	5	5	5
United States	53	0	0	4	4	1	2	4	3	3	2	3	3	4	3	4	4	4	4	4	4	5	6	5
United States	71	1	0	1	1	7	7	5	5	6	6	5	5	5	5	3	5	1	1	1	6	6	5	5
United States	31	0	0	3	1	1	1	3	4	3	2	4	1	2	4	3	4	3	4	2	4	4	3	3
United States	28	0	0	7	5	7	7	7	3	2	6	5	5	6	5	6	6	2	6	3	7	7	7	7
United States	26	1	1	3	3	1	2	2	2	5	4	3	3	5	3	3	3	3	3	4	3	3	3	3
United States	44	1	0	6	6	5	5	6	6	6	6	6	6	6	6	6	6	6	6	6	6	6	2	2
United States	33	0	0	6	5	6	5	2	2	2	1	2	1	6	1	6	6	5	6	5	4	5	6	6
United States	51	0	0	4	3	7	6	4	4	6	7	5	5	2	4	5	4	3	5	4	4	4	4	3
United States	42	0	0	2	1	1	1	6	5	4	5	6	6	3	6	5	4	6	6	5	2	1	4	3
United States	42	1	0	4	3	7	4	5	4	4	4	5	6	4	6	4	4	4	4	3	4	4	4	4
United States	26	0	1	4	3	1	4	1	3	4	3	4	3	4	3	2	3	2	2	3	2	3	2	3
United States	25	0	1	6	7	7	6	7	6	3	4	3	2	7	1	7	6	5	4	3	1	3	4	5
United States	35	0	0	6	4	6	6	7	7	5	5	7	5	7	4	7	7	7	6	6	7	7	2	6
United States	46	0	0	1	1	7	7	5	4	4	7	7	7	3	5	3	3	3	3	3	4	4	3	3
United States	33	0	1	3	4	7	5	1	1	6	1	1	2	6	4	2	2	4	2	1	3	2	3	4
United States	23	0	0	5	4	7	7	3	3	3	3	3	3	3	2	5	4	2	6	5	3	4	4	5
United States	26	1	0	5	6	7	7	6	5	1	7	6	6	3	6	5	4	6	6	5	6	7	6	6
United States	26	1	1	2	2	1	2	2	2	6	2	2	2	6	2	2	2	2	2	2	2	2	2	2
United States	33	1	1	4	4	6	6	4	3	4	4	2	3	4	4	5	4	3	4	4	5	5	5	5
United States	28	1	1	4	2	4	5	5	4	2	3	5	4	5	6	5	4	6	2	7	6	5	3	6
United States	61	0	1	4	1	7	7	5	6	7	7	5	6	7	5	4	4	4	4	4	6	6	2	2
United States	26	1	1	5	6	1	2	2	3	6	5	4	4	3	4	4	5	5	6	5	4	5	6	5
United States	43	0	0	4	3	7	7	5	5	6	7	5	3	3	5	3	5	5	3	3	6	6	5	5
United States	29	0	1	4	5	6	5	6	5	2	5	6	5	2	6	6	5	5	5	4	6	5	3	4
United States	37	0	0	4	4	7	7	4	4	4	4	4	5	4	3	5	5	4	4	4	4	4	5	5
United States	53	1	1	1	1	7	7	5	5	6	5	4	7	2	5	6	6	7	7	7	5	5	6	7
United States	27	1	1	5	6	7	7	2	1	2	4	2	1	3	2	5	6	5	6	6	2	3	6	6
United States	59	0	0	6	6	7	7	5	4	3	4	4	3	5	2	6	6	6	6	6	5	6	6	6
United States	33	1	0	3	4	5	5	5	4	4	5	5	5	4	4	5	5	5	4	4	3	4	4	4
United States	39	0	0	5	6	1	1	6	6	5	4	5	5	6	4	4	4	6	3	6	6	6	3	3
United States	43	1	0	3	3	7	6	5	5	4	6	5	4	3	3	3	3	2	2	2	5	5	4	3
United States	35	0	0	1	1	7	7	3	5	4	7	5	7	3	6	4	1	1	1	2	3	3	1	1
United States	35	1	0	7	7	7	6	7	7	1	7	7	7	1	7	7	7	7	7	7	7	7	7	7
United States	40	1	0	4	2	7	7	6	5	2	4	4	6	7	7	5	5	2	4	3	1	4	6	6
United States	26	1	1	2	2	1	2	2	2	6	2	2	2	6	2	2	2	2	2	2	2	2	2	2
United States	28	0	0	3	3	2	4	5	5	3	4	5	4	5	6	5	4	5	4	3	3	4	3	5
United States	32	0	0	4	3	7	7	5	5	3	6	5	3	3	4	5	5	4	4	4	5	5	5	5
United States	33	1	0	6	6	7	7	5	5	6	2	4	4	5	4	7	7	5	6	6	6	6	7	7
United States	61	1	0	3	2	7	7	5	6	6	7	4	6	3	5	2	2	2	2	2	4	4	3	3
United States	26	1	1	2	2	1	2	2	2	6	2	2	2	6	2	2	2	2	2	3	2	2	2	2
United States	26	1	1	2	3	2	3	2	3	6	3	2	3	6	3	2	3	2	3	2	2	3	2	3
United States	29	1	1	7	7	4	4	1	2	1	2	2	1	2	1	7	7	7	7	7	2	5	7	7
United States	25	0	0	7	7	7	7	7	7	1	7	6	7	2	6	7	7	7	7	7	7	7	7	7
United States	61	0	0	2	1	6	5	5	5	4	6	5	5	1	5	4	3	2	2	1	2	3	2	4
United States	27	0	0	5	5	7	3	3	3	3	4	4	3	4	2	6	6	6	6	5	5	5	5	5
United States	27	0	0	7	2	7	7	1	1	1	4	2	1	1	1	4	4	4	4	4	4	4	7	7
United States	26	1	1	5	5	2	4	3	4	3	4	5	6	2	5	4	4	4	5	3	5	6	4	4
United States	30	0	0	3	2	7	7	1	2	6	2	2	2	6	2	1	2	2	3	2	3	2	2	2
United States	32	1	0	5	1	4	4	3	4	4	6	4	2	4	4	4	4	1	4	1	6	4	5	4
United States	22	1	1	7	7	7	5	7	7	7	6	5	5	7	4	7	6	1	7	6	5	5	2	1
United States	46	0	0	4	2	1	1	5	4	4	2	5	5	5	5	5	5	2	4	2	5	5	4	4
United States	67	0	0	1	1	7	7	7	7	7	7	7	7	7	7	6	4	1	1	1	4	4	1	1
United States	44	1	0	5	2	7	7	5	4	7	6	5	6	6	5	2	5	2	6	2	6	6	1	3
United States	26	1	1	3	3	1	2	2	3	5	3	3	3	5	3	3	4	3	4	3	3	3	3	3
United States	43	0	0	7	7	1	1	3	6	5	5	5	4	3	6	7	7	4	5	6	5	6	3	3
United States	27	0	0	6	3	7	7	7	5	5	6	5	3	6	4	2	2	2	1	2	6	7	5	5
United States	43	0	0	2	6	7	7	5	4	5	7	6	2	6	4	3	6	1	6	6	6	5	2	1
United States	48	0	0	7	7	7	7	1	1	2	1	2	1	2	1	7	7	7	7	5	1	5	7	7
United States	26	1	1	3	4	2	3	2	3	5	4	4	3	4	4	3	4	3	4	3	3	4	3	4
United States	30	0	0	7	7	7	2	1	1	1	3	3	2	1	1	6	7	1	7	7	2	1	7	7
United States	39	1	0	6	6	7	6	4	3	3	3	4	2	3	4	6	7	1	6	6	6	6	7	7
United States	37	0	0	7	6	7	7	6	7	2	7	5	7	3	7	7	6	4	7	4	7	6	7	4
United States	59	0	0	6	6	7	7	6	6	4	7	6	4	6	4	7	7	7	7	7	6	6	2	2
United States	26	1	1	3	3	1	2	2	2	6	2	2	2	6	2	2	1	2	1	2	2	3	3	3
United States	46	0	0	1	1	1	1	6	6	4	7	4	5	7	5	6	4	3	6	6	4	4	1	1
United States	28	1	1	6	7	6	6	6	7	2	7	6	6	1	7	6	6	7	6	6	6	5	6	6
United States	51	1	0	7	7	7	3	2	2	4	6	5	4	1	4	6	7	6	7	5	4	4	6	6
United States	24	1	0	6	4	7	7	5	6	5	6	6	5	1	6	4	6	2	6	6	6	6	5	3
United States	24	1	1	6	6	5	6	6	5	2	5	6	7	2	5	6	5	6	5	6	6	5	6	5
United States	61	0	0	6	6	7	5	5	5	4	6	5	2	4	2	7	5	2	5	4	3	4	5	6
United States	25	1	1	5	5	7	4	3	3	3	3	4	3	4	4	5	5	4	5	5	4	4	5	5
United States	47	1	0	7	7	7	7	4	4	5	7	5	2	5	4	6	7	6	6	7	5	5	6	5
United States	55	0	0	2	3	3	6	2	4	5	2	3	3	5	3	3	2	4	3	3	2	3	2	2
United States	28	0	0	5	5	1	1	4	3	2	2	4	2	2	1	4	5	5	4	4	2	2	6	6
United States	24	0	0	4	3	7	5	5	4	5	2	4	5	4	4	4	5	3	3	4	3	4	5	5
United States	48	1	0	1	1	7	6	6	6	7	4	6	6	7	6	5	5	2	4	5	6	6	1	1
United States	26	0	0	5	5	7	6	3	3	3	2	2	1	6	2	1	4	1	1	1	5	5	4	4
United States	34	1	0	4	1	7	6	4	5	2	6	4	5	4	6	4	2	1	3	2	2	3	4	2
United States	38	1	0	5	5	5	5	5	5	3	5	5	5	4	4	6	4	4	4	3	4	4	4	4
United States	29	0	0	7	7	7	5	2	2	2	2	2	2	4	2	7	7	2	7	7	4	4	7	7
United States	34	0	1	6	5	3	2	5	6	3	6	5	6	3	6	5	4	5	6	5	4	5	6	5
United States	35	0	1	5	5	5	6	2	2	2	2	3	3	3	3	5	6	4	5	6	5	5	4	4
United States	50	0	0	5	3	7	5	5	3	5	5	5	2	3	4	5	5	2	3	1	5	5	3	4
United States	42	0	0	5	5	7	7	3	4	6	5	4	5	6	3	6	7	7	5	5	6	6	5	5
United States	31	0	0	7	7	7	6	4	2	2	3	2	2	3	2	6	5	6	6	6	6	6	7	7
United States	31	1	0	1	1	7	7	4	5	5	7	6	4	1	7	7	7	1	5	7	1	1	7	6
United States	37	1	0	5	4	7	7	6	5	3	7	5	4	3	4	4	5	2	4	4	3	4	6	6
United States	55	1	0	7	7	7	7	1	1	1	7	4	1	3	1	7	7	1	6	7	6	6	7	7
United States	23	0	1	5	4	6	5	4	4	3	5	4	5	5	5	4	5	5	5	4	6	4	6	5
United States	26	0	0	4	4	7	7	5	4	4	7	5	4	4	3	5	6	1	5	4	3	4	6	5
United States	66	0	0	3	3	7	7	6	6	6	7	6	6	4	5	5	5	3	3	3	5	5	3	3
United States	66	0	1	4	4	7	7	5	4	4	3	3	3	2	5	4	5	2	4	4	7	6	6	6
United States	39	0	0	4	6	7	7	6	5	2	5	6	6	2	5	6	6	5	6	6	6	5	5	4
United States	32	0	0	1	5	7	5	1	1	1	4	1	1	1	1	4	5	2	5	6	4	4	1	1
United States	29	1	0	5	4	1	1	2	5	2	3	3	3	2	3	4	6	3	3	2	2	4	7	7
United States	27	0	1	1	1	7	7	7	7	1	7	4	4	7	7	4	1	1	1	4	1	4	1	1
United States	42	0	0	6	5	6	6	5	6	3	6	6	3	5	5	5	5	5	5	5	5	5	2	2
United States	49	1	0	5	4	7	7	5	6	6	7	6	5	4	6	5	5	2	5	5	4	4	4	5
United States	18	0	1	5	5	7	5	3	2	2	4	4	2	4	2	6	5	4	5	5	5	6	6	6
United States	36	0	1	7	7	7	7	7	7	1	7	7	7	1	7	1	1	1	1	1	7	7	7	7
United States	57	0	0	5	5	7	7	6	4	4	6	5	4	3	4	6	6	6	6	6	6	5	4	4
United States	26	1	0	3	3	7	5	2	2	3	6	5	5	5	2	5	5	3	3	3	2	3	5	5
United States	69	0	0	7	4	7	6	4	3	4	4	4	3	3	5	4	5	3	3	4	6	6	6	7
United States	30	0	0	7	6	7	7	6	6	4	7	6	6	7	6	5	5	4	5	5	4	6	1	2
United States	25	0	1	3	4	5	6	4	3	4	5	5	5	4	4	3	5	4	4	3	4	5	4	4
United States	28	0	0	3	3	7	7	2	2	2	4	2	1	2	2	4	4	2	2	2	3	3	5	5
United States	40	1	0	4	4	5	5	4	4	3	5	4	4	5	4	5	4	5	4	4	4	4	4	4
United States	25	1	1	6	4	7	7	5	5	3	5	5	4	2	6	5	5	5	6	5	2	3	5	4
United States	44	0	0	6	6	7	7	5	4	6	6	3	2	3	3	6	7	2	6	6	6	6	6	7
United States	43	0	0	1	1	7	7	5	4	3	7	4	5	4	5	4	5	3	1	1	1	3	5	5
United States	35	0	0	6	7	7	7	6	6	3	7	6	6	6	6	6	6	6	5	6	5	5	2	2
United States	67	1	0	7	7	7	7	6	2	4	7	1	7	7	6	7	7	1	7	7	7	1	7	5
United States	24	0	1	4	3	5	4	5	3	4	5	5	4	4	3	5	3	4	5	4	4	3	4	5
United States	36	0	0	2	1	7	7	4	2	2	4	5	3	1	2	2	7	1	7	2	4	6	7	7
United States	29	0	0	6	6	7	7	3	1	2	3	1	1	2	1	5	6	7	7	6	2	2	7	7
United States	33	1	0	3	5	1	2	5	4	4	5	6	3	3	4	5	6	4	4	5	6	5	5	5
United States	42	0	1	3	4	4	5	4	5	2	5	4	3	4	5	3	4	5	4	3	3	4	5	4
United States	32	1	0	5	5	7	7	5	5	1	5	5	7	5	2	5	5	5	5	4	3	5	6	6
United States	29	0	1	3	4	7	7	7	7	1	7	7	5	3	5	4	4	3	4	4	5	5	2	4
United States	56	0	0	5	4	7	7	6	6	6	6	5	6	4	5	4	3	3	3	1	6	6	4	4
United States	31	1	0	3	2	7	7	5	5	6	5	4	3	7	4	2	4	1	2	2	2	3	1	2
United States	25	0	0	4	4	7	7	3	2	4	3	3	3	5	3	3	3	4	4	4	4	4	4	4
United States	23	1	0	6	6	7	7	5	6	2	5	6	7	4	3	5	6	6	5	6	5	6	3	5
United States	31	0	1	5	3	7	7	3	4	3	7	5	5	4	5	4	2	3	4	4	3	5	3	1
United States	40	0	0	5	3	7	7	3	1	1	2	2	2	2	3	4	5	1	2	1	3	5	5	6
United States	31	1	0	7	7	7	7	2	2	2	3	2	1	2	2	7	7	6	7	7	3	5	7	7
United States	42	1	0	7	6	7	5	5	5	7	5	2	5	7	6	6	5	1	2	2	1	1	6	5
United States	24	1	1	6	5	7	7	5	6	3	4	5	4	3	6	6	5	5	4	5	6	5	3	5
United States	25	0	1	3	2	7	7	2	4	4	6	6	3	2	3	4	4	4	3	3	3	3	4	5
United States	22	1	1	6	4	7	7	5	5	5	5	4	5	4	4	4	5	1	6	4	4	4	5	4
United States	25	0	0	2	4	5	5	5	5	3	4	4	5	3	5	4	4	4	3	4	4	4	5	5
United States	67	0	0	5	2	7	7	6	5	5	7	6	5	5	4	4	4	3	3	2	6	6	5	6
United States	39	0	1	3	1	7	7	7	7	1	7	7	5	1	7	4	4	4	4	1	7	7	4	7
United States	26	0	1	6	6	5	5	5	5	3	5	6	5	3	5	4	5	5	5	5	4	5	3	5
United States	32	0	0	7	7	7	3	1	1	1	4	1	1	1	1	3	5	7	7	4	3	5	4	5
United States	32	0	0	7	7	7	6	7	7	1	6	6	6	1	7	7	7	6	6	6	7	7	7	7
United States	22	1	0	3	4	5	5	5	4	3	7	6	6	2	3	5	4	5	5	4	3	4	4	4
United States	54	0	0	4	3	1	1	6	6	7	7	6	6	6	5	2	2	1	1	1	3	4	1	1
United States	29	0	0	7	7	7	7	3	3	2	1	3	1	1	3	7	7	7	7	7	7	7	7	7
United States	24	0	0	6	1	7	7	6	6	3	4	4	4	3	6	6	6	2	5	1	7	7	4	7
United States	24	1	1	7	7	7	7	7	4	6	6	5	7	5	2	6	5	6	5	6	7	6	7	5
United States	21	1	1	2	4	3	5	6	3	3	4	4	4	3	4	4	6	5	4	3	4	2	4	3
United States	25	0	0	4	5	7	7	3	4	3	4	4	5	4	3	4	5	5	4	5	4	4	2	2
United States	28	1	1	3	2	7	6	6	7	2	7	6	7	2	7	6	7	6	7	6	1	2	3	2
United States	35	1	0	7	7	7	7	7	7	1	7	7	7	1	7	7	7	7	7	7	7	7	7	7
United States	30	0	0	1	1	7	5	4	2	4	6	4	1	5	4	2	3	2	2	1	4	4	3	3
United States	35	1	0	7	7	7	7	3	3	2	1	4	3	1	3	4	7	1	1	4	2	3	7	7
United States	29	0	0	5	4	1	4	6	5	6	6	5	4	6	5	1	7	4	4	4	2	2	4	4
United States	42	0	1	5	6	7	6	3	3	4	2	2	2	4	2	5	6	5	5	5	3	5	7	7
United States	64	0	0	4	4	7	7	5	5	6	7	6	3	4	4	4	4	4	4	4	6	6	4	5
United States	23	1	1	6	7	5	6	6	7	2	6	7	6	1	6	6	7	6	7	6	6	7	6	7
United States	23	0	0	7	7	1	1	1	1	1	1	1	1	1	1	4	7	1	7	7	1	1	7	7
United States	28	0	0	5	5	7	5	5	7	7	7	7	5	7	5	4	4	4	4	4	7	7	1	1
United States	28	1	0	4	4	7	7	2	1	4	1	7	3	4	1	4	7	2	4	4	7	7	7	7
United States	34	1	0	5	5	7	3	2	3	4	2	1	1	3	1	6	6	4	5	4	3	3	5	6
United States	34	0	0	2	2	3	2	5	4	5	3	3	2	6	3	5	3	2	3	4	4	4	3	3
United States	33	0	1	3	3	7	7	6	5	5	7	6	4	5	5	5	5	5	5	3	3	6	4	3
United States	28	1	1	3	3	6	4	6	4	3	6	4	5	1	6	5	2	6	4	5	3	6	4	5
United States	53	0	0	7	1	7	7	1	1	4	7	1	4	1	1	1	1	1	7	1	1	1	3	3
United States	28	0	0	5	6	7	7	7	6	2	5	6	6	1	7	5	7	6	6	7	6	6	7	6
United States	50	1	0	4	3	7	5	1	2	5	5	4	4	2	1	4	4	3	3	3	3	4	5	5
United States	29	0	0	5	5	7	7	6	5	2	6	7	5	3	6	3	4	5	4	4	5	6	5	4
United States	51	0	0	7	2	7	4	7	5	2	7	7	7	1	7	6	6	1	6	2	7	4	5	7
United States	63	1	0	5	5	1	3	5	5	2	3	3	4	3	3	6	6	4	5	5	4	4	7	7
United States	31	0	0	4	4	7	7	6	4	1	7	6	7	1	5	1	1	1	1	1	4	7	4	6
United States	43	1	0	6	5	7	7	3	1	1	2	2	3	3	3	5	5	5	4	5	5	5	6	6
United States	57	0	0	3	2	4	4	4	3	3	3	4	3	3	4	4	3	4	3	3	4	4	5	5
United States	28	1	1	3	2	1	4	4	3	6	4	2	5	4	2	4	3	2	4	5	4	2	3	4
United States	31	0	0	4	5	7	6	5	4	3	6	5	4	4	4	5	5	2	4	4	5	5	4	4
United States	25	1	1	6	6	7	5	2	2	4	5	3	1	4	5	5	4	4	5	4	5	5	6	6
United States	19	1	1	2	1	4	4	6	5	6	6	6	4	7	6	3	2	6	6	6	2	2	6	2
United States	49	0	0	1	1	7	7	6	6	5	6	6	6	4	6	1	1	1	1	1	6	6	1	1
United States	55	1	0	5	2	7	7	6	4	4	5	3	3	3	2	5	4	4	5	2	5	4	4	4
United States	39	1	0	4	3	7	7	4	5	2	5	3	2	1	3	4	3	2	3	3	3	3	5	6
United States	39	0	0	4	4	7	7	3	3	3	5	3	3	4	3	3	5	3	3	3	3	5	5	5
United States	28	1	1	4	2	2	4	5	4	5	2	4	5	4	3	4	5	4	3	2	4	3	4	5
United States	28	1	1	7	6	7	7	5	7	4	5	6	6	3	7	5	7	6	5	6	3	5	2	6
United States	32	1	1	3	5	7	7	5	4	2	5	2	4	5	5	2	4	2	4	4	5	4	2	2
United States	35	1	0	5	4	7	7	5	4	5	5	4	4	5	5	4	3	2	3	2	4	5	6	5
United States	42	1	0	1	1	7	5	6	5	3	7	2	7	3	6	2	3	1	2	1	6	7	6	6
United States	64	1	0	2	2	7	7	4	4	6	6	5	4	6	2	2	2	2	2	2	5	5	2	3
United States	60	0	1	7	7	1	1	1	1	1	1	1	1	1	1	7	7	7	7	7	6	6	7	7
United States	25	1	0	4	4	7	7	5	5	3	4	5	5	2	5	3	4	4	5	5	4	5	4	5
United States	43	0	0	4	4	1	1	4	4	4	6	5	5	4	5	7	7	7	7	5	5	5	4	4
United States	27	0	0	7	7	7	7	7	6	4	7	7	7	6	5	7	7	1	6	6	7	7	2	2
United States	44	0	0	5	4	7	7	5	5	5	7	7	5	6	4	4	4	4	5	3	3	3	2	2
United States	24	0	1	6	5	6	6	6	6	2	6	6	6	5	6	5	6	6	6	6	6	6	4	4
United States	30	1	0	5	4	2	2	5	4	3	4	4	4	3	4	4	4	3	3	4	4	3	5	5
United States	28	0	1	3	4	2	4	2	4	6	3	5	2	5	4	4	2	3	5	4	2	3	4	2
United States	28	1	1	3	4	3	4	2	4	6	3	4	2	3	2	2	4	2	2	4	3	5	2	3
United States	31	0	0	4	4	7	7	5	5	6	6	5	5	6	5	6	6	5	6	6	5	5	4	4
United States	28	0	0	3	2	7	7	5	5	6	7	7	3	5	4	4	4	4	4	3	6	6	2	4
United States	51	0	0	5	7	7	1	2	2	1	6	4	4	2	3	6	7	7	5	6	5	5	7	7
United States	26	0	1	3	3	7	6	2	3	4	7	3	1	6	1	3	5	1	4	3	3	5	5	5
United States	30	0	0	4	7	7	6	4	3	3	6	5	7	4	5	4	4	4	3	5	3	7	5	5
United States	33	0	0	4	4	7	6	2	2	2	4	2	2	1	1	4	6	4	4	4	3	3	5	6
United States	48	1	0	6	6	5	5	5	4	5	5	4	5	4	3	6	6	6	5	5	5	5	3	3
United States	23	0	1	6	5	7	4	1	1	1	1	2	1	1	1	7	7	7	7	7	5	5	7	7
United States	23	0	0	4	4	7	4	1	2	1	3	3	1	2	1	5	5	3	3	3	1	1	4	4
United States	45	0	0	4	4	1	4	7	4	4	4	4	4	4	4	4	4	4	4	4	4	4	4	4
United States	67	0	0	5	1	7	7	4	4	5	7	5	6	2	2	4	5	3	3	2	5	5	6	6
United States	29	1	0	4	5	6	7	5	4	2	4	4	3	5	4	4	5	4	5	5	4	4	4	4
United States	28	1	0	1	1	1	1	4	5	6	3	4	3	3	4	2	2	3	2	2	2	3	4	1
United States	53	1	0	3	3	6	6	6	6	6	6	6	5	7	6	5	6	1	3	3	5	5	1	1
United States	45	0	0	4	1	7	7	6	6	7	6	6	6	7	4	1	1	1	1	1	5	5	2	2
United States	28	0	0	4	5	7	7	4	4	2	4	3	6	1	1	5	5	4	5	4	3	3	7	7
United States	28	1	0	2	1	1	1	1	2	5	1	2	2	7	3	1	3	3	2	3	2	1	1	1
United States	28	1	0	1	2	1	1	1	2	6	1	3	2	4	2	2	3	2	2	3	1	2	1	1
United States	37	1	0	4	2	7	7	6	5	5	5	6	4	6	3	3	4	1	2	2	6	5	3	4
Germany	51	0	1	5	5	5	4	5	5	7	6	5	3	4	3	5	4	5	5	4	6	5	4	5
Germany	28	0	0	1	1	4	4	4	4	4	1	2	4	4	3	5	4	1	1	1	1	1	7	7
Germany	24	1	1	3	3	3	1	2	6	5	5	3	3	4	2	3	4	1	2	2	7	7	4	4
Germany	24	0	1	2	1	3	4	3	4	3	3	2	2	5	1	1	1	1	1	1	6	6	1	2
Germany	24	1	1	5	5	5	5	5	3	5	5	4	3	2	4	3	5	4	4	4	7	6	4	4
Germany	39	0	0	6	6	6	6	2	4	2	1	1	1	3	1	5	4	4	2	5	5	4	4	5
Germany	28	1	1	6	2	6	5	4	2	2	4	2	1	1	2	1	4	1	2	3	7	6	2	3
Germany	46	1	0	6	6	5	4	5	5	7	4	4	5	5	4	6	5	4	5	4	5	6	7	7
Germany	31	1	1	3	3	7	7	5	3	2	5	2	5	2	3	2	3	1	2	1	6	7	4	4
Germany	32	0	0	1	1	6	5	2	6	3	4	5	4	4	2	1	1	1	1	1	7	7	5	3
Germany	62	1	0	6	5	5	4	4	5	4	5	5	4	4	4	6	4	4	5	6	7	7	4	4
Germany	38	1	0	6	6	6	6	4	2	3	4	2	7	4	4	6	6	4	4	6	7	7	4	4
Germany	34	0	1	3	3	2	1	3	5	7	5	5	5	7	2	3	3	3	3	3	5	7	3	3
Germany	48	1	0	7	5	7	5	2	4	2	4	1	1	4	1	6	2	4	7	2	7	4	1	5
Germany	30	1	1	5	5	4	4	5	4	4	2	3	6	3	4	5	4	5	4	4	7	7	5	4
Germany	24	0	1	7	7	7	7	4	3	4	2	4	2	4	2	7	7	6	7	6	4	3	7	7
Germany	27	1	1	3	2	3	3	4	3	4	2	3	3	3	3	3	2	2	3	2	5	3	3	3
Germany	24	0	1	5	4	5	5	7	7	7	4	5	7	3	4	4	4	4	4	4	1	1	5	4
Germany	46	1	0	4	4	3	2	5	6	5	3	5	5	4	3	5	5	4	4	3	6	6	4	5
Germany	36	0	0	3	2	3	4	4	4	5	4	4	5	4	4	4	3	2	2	1	7	6	3	3
Germany	34	1	0	3	2	4	3	5	5	6	4	5	7	3	5	4	4	4	4	4	6	6	5	5
Germany	29	0	0	2	2	2	4	2	3	5	4	3	3	5	3	4	4	4	4	4	5	5	2	2
Germany	35	0	0	7	7	5	5	5	6	7	2	3	3	7	3	6	6	6	6	6	1	7	4	6
Germany	33	1	0	1	1	7	3	2	1	1	3	1	2	1	2	1	4	1	1	1	7	6	1	7
Germany	33	1	0	7	7	7	6	3	2	2	1	2	4	3	3	5	4	1	6	7	3	3	3	4
Germany	50	1	0	6	6	6	6	3	3	2	6	4	4	1	3	5	3	5	6	6	7	7	5	5
Germany	28	1	1	6	6	3	1	6	6	6	5	5	5	5	6	6	6	6	6	6	7	7	5	5
Germany	40	1	0	6	5	7	4	2	3	5	6	1	3	4	2	4	3	1	5	5	6	5	5	5
Germany	28	1	1	5	4	6	4	3	2	4	2	2	2	2	2	4	4	4	4	4	5	5	3	3
Germany	27	1	0	5	6	4	4	3	3	4	5	4	5	1	2	4	4	5	3	4	6	5	4	4
Germany	33	1	0	3	2	2	1	5	5	6	5	3	5	6	4	2	4	1	2	1	6	3	5	4
Germany	23	1	1	6	6	6	5	6	6	3	7	6	6	2	7	6	5	5	7	6	7	7	6	5
Germany	26	1	1	6	6	4	5	6	5	3	3	3	3	4	3	5	5	4	4	5	6	6	4	5
Germany	21	0	1	5	4	3	2	5	5	6	6	5	3	6	4	3	5	2	4	3	7	7	4	5
Germany	30	1	1	4	1	1	1	7	4	6	2	1	1	4	2	4	1	1	1	1	7	7	1	1
Germany	37	0	0	5	5	5	4	4	4	4	3	3	4	4	4	4	4	2	3	3	4	6	3	4
Germany	43	0	0	4	2	6	5	4	3	3	4	3	3	3	4	4	3	4	3	3	6	6	2	3
Germany	28	1	1	4	3	4	4	6	4	5	6	6	4	4	4	4	5	4	4	4	7	6	5	4
Germany	44	0	0	3	3	4	4	4	4	5	4	4	4	4	4	4	3	3	2	3	6	6	4	4
Germany	24	1	1	2	2	4	3	5	2	4	6	6	4	3	3	2	1	2	2	1	7	7	4	5
Germany	23	1	0	3	3	7	7	2	2	2	2	2	1	4	3	3	3	2	2	3	7	3	2	5
Germany	51	1	0	7	6	7	6	4	2	3	5	2	3	3	2	4	5	2	3	3	5	6	2	2
Germany	32	1	0	6	4	6	4	4	3	4	4	2	5	2	4	5	5	5	4	4	5	6	4	5
Germany	40	0	0	4	3	7	7	2	1	2	3	2	5	1	1	2	2	1	1	1	1	1	2	4
Germany	34	1	0	3	5	6	6	6	3	2	4	2	2	2	5	7	6	4	4	4	7	7	3	3
Germany	42	0	0	2	2	5	6	3	3	4	3	3	3	1	3	2	2	2	2	1	7	7	3	5
Germany	58	1	0	7	7	7	7	4	4	3	1	1	1	1	1	7	7	7	7	7	7	7	1	1
Germany	25	1	1	5	4	5	6	3	2	3	7	3	4	2	3	4	4	3	3	2	7	7	3	4
Germany	54	1	0	7	7	7	7	5	3	2	2	5	3	1	2	6	6	2	5	7	6	6	4	3
Germany	24	0	1	4	5	4	6	7	7	6	5	5	4	3	4	4	4	4	5	4	7	7	4	5
Germany	59	0	0	5	4	5	5	3	5	5	3	3	3	3	3	4	4	4	4	4	7	7	5	5
Germany	52	1	0	4	6	6	6	4	3	2	3	2	2	3	3	5	5	4	5	4	7	7	5	5
Germany	43	1	0	2	2	2	2	4	5	6	4	5	5	4	4	1	1	1	1	1	5	6	2	2
Germany	33	0	1	3	5	4	4	5	4	6	6	4	5	4	5	5	4	3	5	3	4	3	5	4
Germany	34	0	0	3	2	2	2	5	6	6	4	5	5	4	4	2	2	4	4	4	6	6	5	6
Germany	38	1	1	4	4	5	4	2	2	3	2	2	2	4	2	2	5	2	2	2	6	5	2	2
Germany	30	1	0	7	4	4	4	3	3	4	6	4	4	3	3	4	5	5	4	3	7	7	4	4
Germany	22	0	0	5	3	7	7	1	1	2	3	1	2	7	1	3	3	3	3	3	5	4	2	2
Germany	56	1	0	2	2	5	5	5	5	5	4	4	5	4	4	2	2	1	2	2	7	7	4	4
Germany	40	0	0	5	5	3	3	5	6	7	6	3	3	6	3	5	4	5	5	5	7	7	3	5
Germany	36	1	0	5	1	4	4	5	5	5	7	6	7	6	6	2	2	2	3	2	7	7	4	5
Germany	21	1	1	4	1	4	5	4	3	6	6	3	5	6	5	3	4	2	2	2	7	7	3	5
Germany	51	1	0	3	2	4	2	4	4	6	5	5	4	4	4	3	2	2	3	2	7	5	2	3
Germany	61	0	0	4	4	6	6	4	3	5	5	4	3	3	3	7	6	2	2	2	7	7	3	3
Germany	35	1	1	7	7	7	3	6	5	7	7	2	5	2	3	7	7	7	7	7	7	7	1	5
Germany	60	1	0	7	7	7	7	2	1	1	1	1	1	1	1	7	4	4	6	6	7	7	5	6
Germany	59	1	0	5	5	6	5	2	2	3	4	3	2	3	2	4	5	3	5	4	2	3	3	3
Germany	31	1	0	4	5	6	7	3	4	2	3	2	3	6	2	4	5	5	4	3	4	4	2	3
Germany	54	1	0	2	1	1	1	6	5	6	5	4	3	4	3	1	1	1	1	1	7	7	2	1
Germany	24	1	1	4	5	6	5	4	6	3	5	5	5	2	6	6	5	6	5	6	6	7	3	5
Germany	31	1	0	4	2	5	4	4	3	3	4	3	5	6	4	6	5	6	7	7	7	7	3	2
Germany	24	1	1	4	3	3	3	7	7	4	7	7	7	3	7	2	2	2	2	2	7	7	6	7
Germany	55	0	0	7	7	7	6	3	2	2	7	1	3	1	3	7	7	7	7	7	7	7	1	1
Germany	20	0	0	6	6	5	4	4	4	5	5	7	5	5	4	3	5	2	1	1	7	7	4	4
Germany	55	0	0	1	1	5	5	5	4	5	4	5	7	2	5	7	4	2	1	1	7	7	4	4
Germany	31	0	0	1	1	4	4	3	2	4	2	2	4	4	2	4	4	3	4	1	4	4	3	3
Germany	27	0	0	2	2	3	2	3	2	5	4	4	3	3	3	2	1	2	2	1	5	6	5	5
Germany	30	1	0	4	4	6	5	4	4	5	5	4	4	3	3	4	4	3	4	4	7	7	3	3
Germany	35	1	0	6	6	7	6	4	4	1	4	5	6	3	5	6	6	6	7	6	7	7	6	7
Germany	30	1	1	4	4	4	4	6	6	6	4	4	4	4	4	4	4	4	4	4	6	6	4	4
Germany	30	0	1	4	4	4	4	5	5	6	4	4	4	6	4	4	4	4	4	4	5	5	4	4
Germany	35	1	0	6	6	5	5	4	3	4	4	5	3	3	2	6	4	6	6	6	6	6	3	5
Germany	25	1	1	7	6	5	5	5	6	7	5	4	6	5	5	5	6	4	5	5	6	6	5	5
[truncated: 317 more rows]
